# Supplementary material for: Paradoxical impact of memory on color appearance of faces
Source: Nat Commun. 2019 Jul 8;10:3010. doi: 10.1038/s41467-019-10073-8 (PMC6614425; doi:10.1038/s41467-019-10073-8)
Supplement: Supplementary file 4 — Supplementary Dataset 1 [file 41467_2019_10073_MOESM4_ESM.xlsx]

## Sheet: main experiment
analysis code is available at: https://neicommons.nei.nih.gov/#/facecolor
				Subject Matches
Stimulus	lighting condition	CIE L*,a*,b*	Spectral measurement	S1	S2	S3	S4	S5	S6	S7	S8	S9	S10	S11	S12	S13	S14	S15	S16	S17	S18	S19	S20		Stimulus KEY:
C1 cheek	White	L*	73.9846	86.8563	92.8483	91.1155	91.5075	95.6706	95.1565	93.4509	97.4084	91.0688	88.9511	87.0134	93.8905	95.0993	85.2848	96.417	86.3026	86.3227	84.9614	84.3096	92.4988		C1 = Caucasian model #1
		a*	17.4903	17.7267	7.88716	8.80033	6.71936	-0.755727	0.680862	2.88744	-1.29569	9.8849	13.041	15.8774	2.39041	1.73385	18.4816	0.350037	15.2828	16.655	18.3502	19.3471	7.52393		C2=Caucasian model #2
		b*	17.6236	20.8356	16.1827	26.7863	34.4425	35.3753	32.3201	36.61	23.0299	21.6187	25.0862	29.3368	35.0256	27.2814	33.5167	23.0637	41.5675	32.4844	38.4246	40.3544	20.811		A1 = African American model #1
	LPS	L*	78.4151	97.4001	96.0768	96.9603	96.4418	96.9756	96.2284	97.3058	97.2162	93.7974	94.5416	94.7574	97.4383	96.4273	97.914	96.3887	97.3451	96.819	97.5793	98.2988	96.3978		A2= African American model #2
		a*	25.7285	-13.7916	-21.1444	-16.1973	-19.0851	-16.1283	-20.2267	-14.1677	-14.7291	-35.2684	-30.4048	-29.1876	-13.4662	-19.2153	-10.8836	-19.343	-14.0548	-17.0008	-12.7036	-8.85329	-19.3703
		b*	132.16	68.4599	31.2171	56.9586	43.1064	63.0193	21.9795	24.8337	42.2233	75.043	34.6837	75.3972	31.1857	58.4103	30.2541	30.8592	53.7559	61.0787	33.0296	35.3125	53.5667
C2 cheek	White	L*	73.9846	94.9186	95.5099	89.1243	85.4097	94.6642	94.9529	89.4498	99.0005	95.2437	91.4229	89.3287	92.7485	91.7097	93.4187	93.065	89.1827	88.9049	92.0858	92.8791	92.613
		a*	23.5825	2.16604	2.45337	9.93368	19.0213	0.889521	0.998346	10.1422	-5.14557	3.77903	7.63478	10.8863	3.43508	7.68829	4.06454	6.30989	10.2069	11.533	6.85773	4.07877	4.10771
		b*	19	26.6523	20.3057	41.547	28.808	35.8925	32.5004	36.3924	22.4574	16.2446	30.1183	33.2691	40.8114	27.0609	30.319	21.9207	39.0751	34.0793	27.9259	35.5577	38.1792
	LPS	L*	72.2819	97.6347	93.8812	87.2387	95.8718	95.0743	93.8604	93.161	93.0802	92.9554	94.9309	96.9357	96.3868	96.8707	50.9613	95.9803	95.0442	97.9499	95.8252	97.6411	95.0339
		a*	23.8288	-12.3768	-34.6604	-28.142	-22.4067	-27.2394	-34.8155	-39.4501	-39.9395	-40.8541	-28.0924	-16.2207	-19.4443	-16.6846	-16.4303	-21.7645	-27.4094	-10.7318	-22.6602	-12.3683	-27.42
		b*	121.83	26.5584	51.1773	55.5593	49.3831	73.8022	57.7422	67.2513	49.29	73.9851	64.2417	24.6899	57.2662	51.9476	30.2653	47.1977	68.04	41.278	43.4156	33.1208	49.7441
A1 cheek	White	L*	63.2452	35.0382	20.8103	36.0405	29.7779	15.433	23.2114	24.2388	22.6205	30.3677	35.2218	30.863	37.0061	24.1062	24.2533	26.9611	34.6181	25.4377	17.6225	32.6255	20.2372
		a*	12.9105	0.912699	13.374	7.74923	9.3555	5.79471	10.5922	4.90776	10.6841	15.8061	12.5004	11.5581	13.7127	9.34069	4.97366	9.12046	12.0886	5.06846	14.0039	10.2024	11.2808
		b*	21.5836	27.5954	24.7494	22.4816	20.6641	18.3394	21.1569	19.0201	22.6213	32.8514	30.9383	28.3167	31.139	24.5965	18.3257	24.8756	30.8656	21.7044	24.0104	31.4562	26.5729
	LPS	L*	49.9873	57.2203	43.3447	62.8435	35.565	45.7857	54.0057	72.8855	33.8986	15.1689	51.6046	26.5511	58.6647	41.2346	43.6007	54.7439	47.0769	42.2834	27.1488	45.7618	42.6033
		a*	18.0037	-12.0621	-12.1158	-19.6815	-6.20208	-14.6716	-11.7511	1.1597	-13.1572	-9.89288	-14.8511	-0.292375	-16.0578	-9.68026	-18.2154	-18.2117	-35.4411	-13.5336	-15.3209	-10.1141	-6.80635
		b*	85.148	29.7766	13.1819	31.7842	27.0776	17.8551	41.9486	55.9056	26.0898	14.1522	37.7879	26.069	45.8101	32.9095	30.1832	36.5499	28.2551	39.5501	25.0043	32.8517	26.5575
A2 cheek	White	L*	58.8445	21.3894	13.9055	27.591	25.9673	37.2111	20.6584	22.7034	21.18	23.3686	39.3912	32.0549	27.1808	27.4422	22.5996	21.8743	23.5246	30.8056	26.4286	26.9591	24.4727
		a*	11.2919	8.28587	18.4682	4.63495	7.37391	16.365	15.1219	13.3145	7.42204	15.6799	11.815	7.82694	10.0013	3.95962	10.601	14.842	11.79	6.93802	9.27042	6.75299	15.237
		b*	18.6697	21.8644	18.5721	21.2881	17.5591	33.2004	21.0176	24.8743	24.5749	17.3043	25.9281	24.3777	30.4273	21.7485	23.8965	28.3925	22.2751	23.6085	24.9848	21.4239	26.6999
	LPS	L*	53.2372	14.2909	15.6869	34.2861	34.666	11.603	32.754	38.7504	22.9936	12.6023	46.1849	60.4483	30.4419	32.3648	24.5422	37.0979	31.7373	30.4546	23.5606	38.6476	45.0467
		a*	18.7356	-6.92427	0.606995	-7.97834	-14.2146	-5.87133	-14.3922	-14.0722	-10.654	-4.34361	-12.3509	-15.7717	-4.7987	-7.96172	-8.04402	-19.008	-11.6896	-7.54404	-14.2633	-9.36572	-19.3463
		b*	90.5603	15.2342	12.965	4.66012	30.8259	4.13164	25.9996	27.0642	8.64644	4.58302	34.5841	44.3859	12.4929	10.0585	2.59343	26.1956	18.3824	14.4231	19.1982	10.3326	32.5574
C1 forehead	White	L*	83.6524	89.3775	91.3919	95.507	91.1155	96.8147	91.8308	94.897	97.4921	89.2202	93.8621	81.3271	92.7382	93.7983	92.9868	94.2581	88.3984	93.6808	91.2752	94.4257	94.2831
		a*	19.1226	12.4099	10.1005	1.10622	8.80033	-3.0076	8.26536	3.38793	-2.21043	12.9801	3.58608	26.877	4.72135	1.93028	4.60706	4.20927	10.4951	5.347	9.553	3.71008	4.33208
		b*	18.9426	24.2991	17.7585	26.9342	26.7863	37.0645	22.9643	20.8022	26.8176	22.8178	28.7434	29.9702	33.3087	38.6473	31.4968	22.1094	47.0642	21.4084	21.443	23.1471	21.3043
	LPS	L*	72.2285	97.0265	96.6217	96.0014	96.8731	98.3961	96.6102	97.6347	95.7895	94.0275	95.6258	96.0919	97.3314	95.0824	97.2729	96.9671	97.3314	89.9606	97.3678	98.5432	96.4817
		a*	23.9679	-4.636	-18.0611	-21.6566	-16.6433	-8.3635	-18.0394	-12.3768	-22.8756	-33.7824	-23.9129	-21.1621	-14.1137	-27.1703	-14.3803	-16.0857	-14.1693	-29.6205	-13.8899	-7.55229	-18.9058
		b*	121.974	44.5439	43.3657	51.8729	43.3286	41.9245	21.3187	26.5584	44.9539	74.4786	69.0873	63.1796	48.3367	65.7014	32.5771	34.5758	68.6756	54.1533	41.2384	31.1878	58.8447
C2 forehead	White	L*	83.6524	93.9239	97.3171	90.9642	88.2911	92.5521	89.9975	92.7382	98.9924	96.3456	93.5009	91.9119	95.6887	90.8609	97.1984	90.7986	94.3896	91.4343	87.8571	92.8847	94.113
		a*	20.5204	5.21375	-0.423253	6.75978	11.3113	2.46088	7.44563	4.72135	-5.1976	2.64689	5.78937	4.6859	2.01799	6.26212	-2.37683	11.216	0.853934	7.68906	15.8001	6.75412	3.49459
		b*	20.5972	20.0295	19.6381	40.1454	42.7825	49.5478	47.4212	33.3087	24.902	13.0852	20.7698	42.3985	20.9388	44.6026	30.1561	17.4509	38.8822	29.7076	21.1741	21.2808	26.9493
	LPS	L*	69.5833	98.0517	94.463	86.7657	96.7377	93.8625	95.0107	94.2314	94.2427	91.7742	95.5295	97.5073	97.3155	97.4958	63.286	95.8896	96.1202	97.1524	96.7794	97.6072	95.2191
		a*	23.3368	-10.2095	-30.9778	-22.6799	-17.3974	-34.8275	-27.5302	-32.4148	-32.3757	-34.9309	-24.4913	-13.1155	-14.1759	-13.171	-21.0953	-22.3176	-21.0211	-15.091	-17.1656	-12.5842	-26.25
		b*	117.709	48.1855	58.2149	51.6879	41.1294	67.0594	40.6381	50.1476	61.0196	74.6653	71.3854	38.2126	40.7602	36.1668	43.4758	54.3604	72.8917	44.9251	41.9928	41.9867	36.8982
A1 forehead	White	L*	68.7339	31.1609	15.9039	38.1654	35.9973	22.0577	22.4181	28.8606	24.4572	31.128	43.8566	95.371	41.3977	30.7092	46.0136	32.608	39.4573	36.5894	23.4373	20.8591	15.0839
		a*	13.3477	-1.07787	21.772	6.59774	22.6104	5.87245	12.276	5.42225	15.1807	20.343	-0.267305	0.419895	12.4554	15.0709	2.00889	12.219	15.7832	8.00971	11.4478	6.07344	7.30728
		b*	18.4192	21.5421	20.9218	24.2034	30.9275	22.3214	21.167	23.9952	27.7834	34.0009	20.8504	31.7401	32.154	32.6293	22.3829	28.9253	31.5527	31.3361	27.9126	24.1523	20.6066
	LPS	L*	55.766	33.7296	64.3748	51.6409	45.184	41.9056	40.1634	69.8328	59.1927	18.7393	52.5375	44.6473	68.2722	43.3062	51.4223	51.4639	52.5274	52.3934	32.7047	49.6401	25.9918
		a*	19.4552	6.24475	-10.6769	-14.6173	-2.12156	-15.7869	-16.1025	-28.422	-25.7318	-15.7643	-11.6222	-0.579192	-16.6306	-12.4284	-18.2393	-17.9985	-44.4439	-12.4462	-21.0831	-8.5169	12.1003
		b*	94.812	31.5971	9.23437	31.6038	31.7661	18.9526	31.4701	59.2405	40.9145	22.2078	45.3241	27.4932	55.7183	39.626	33.6504	40.0136	37.7741	43.5095	29.5499	43.5251	24.7964
A2 forehead	White	L*	61.7989	17.3286	25.443	33.0503	38.9593	22.565	21.706	29.9123	22.1323	19.3294	44.6406	29.2192	26.358	38.0026	36.0344	41.6763	16.7632	31.4426	27.7835	34.9326	24.4384
		a*	12.5291	1.94522	38.4384	13.9412	10.0337	2.69116	9.55007	19.9625	8.76076	15.1318	11.1571	19.5088	8.97339	11.9249	3.38846	23.7651	10.9987	2.78556	10.1715	9.29222	15.1123
		b*	20.3513	12.4788	31.0813	28.346	22.2609	24.3573	22.9447	28.1642	21.9696	18.859	26.5186	30.35	29.6514	28.5869	19.6821	39.0447	17.8963	20.1387	25.1595	27.5242	29.1643
	LPS	L*	47.5672	29.1824	18.791	43.0505	57.6043	13.1429	45.9219	57.9953	30.5179	20.3069	43.7487	71.3953	27.123	35.6812	29.1551	54.8858	41.2973	21.4622	13.0344	36.4431	37.4496
		a*	17.2513	-18.7636	-0.498628	-13.8149	-18.22	-5.36087	-18.8452	-17.9624	-10.0697	-5.70737	-12.2668	-20.5219	-8.87515	-8.09115	-9.15819	-19.5504	-6.88245	-5.97406	-6.03073	-6.47838	-16.7095
		b*	80.411	30.6001	11.6615	2.0829	48.3271	1.69217	29.4287	41.5197	8.28153	6.95454	37.9863	47.7422	14.4937	8.43838	9.31536	29.3024	22.7936	8.41871	9.49951	19.631	29.8514
C1 photo (forehead)	White	L*	68.9103	86.7943	98.2489	92.1019	94.2941	95.8224	94.1051	88.1324	95.714	94.6225	93.9223	88.5125	90.6644	91.0001	88.2221	90.4968	91.1614	92.7709	94.8378	93.3512	96.5354
		a*	17.415	16.1839	-9.09677	5.61162	3.05966	0.0172179	2.11918	13.1881	2.14397	2.0235	2.54893	13.6232	7.97465	8.25297	12.2996	7.17427	7.70418	4.88119	1.76215	2.39158	-1.73576
		b*	27.1753	29.959	29.9332	34.6883	27.5803	29.7855	34.4374	32.7824	20.1415	30.0462	33.8155	26.298	36.0357	30.9045	37.1836	42.9845	32.3613	32.0883	29.4659	40.6341	32.6661
	LPS	L*	46.3651	97.2708	98.5579	84.2705	98.5473	95.1815	98.6228	96.988	98.0848	96.7822	98.8646	97.0913	98.1973	97.2457	97.9252	95.1485	94.8917	97.7546	92.7215	98.5821	98.1825
		a*	17.0059	-3.35775	-7.41924	3.38339	-7.55787	-3.27783	-7.07165	-15.9655	-9.9371	-5.92711	-5.85521	-4.2961	-9.3687	-14.4986	-10.7952	-2.07459	-4.7956	-11.7197	0.588866	-7.30722	-9.46717
		b*	79.0377	34.7296	17.6924	34.9971	38.5167	57.0584	15.744	33.7907	22.3079	55.9294	24.7104	41.8133	29.4471	24.7436	23.299	48.9584	74.417	24.6852	61.4448	21.0071	34.7345
C2 photo (forehead)	White	L*	82.9772	88.5859	97.0268	93.1361	93.4187	93.5898	95.7699	86.0289	96.2482	95.8927	93.6434	92.0704	88.3504	92.35	93.5244	87.479	93.2944	93.0814	93.8859	94.6642	91.4229
		a*	15.57	13.956	-0.565314	5.3356	4.06454	3.57501	1.09254	16.6383	-1.85915	1.70919	5.1645	5.45843	12.8861	5.48801	3.25173	14.1064	2.10818	2.39476	5.02821	0.889521	7.63478
		b*	29.5346	23.7868	22.5675	26.2124	30.319	31.3526	24.7633	36.0879	36.0238	20.7741	22.6208	35.9113	32.1651	32.8682	33.7813	34.6451	43.0339	43.6269	21.2389	35.8925	30.1183
	LPS	L*	56.9779	98.1214	98.5088	97.4073	91.7357	98.1825	92.4075	98.0864	97.869	97.4242	97.1319	97.7535	97.7704	96.6415	97.3678	96.1973	96.4001	96.8434	94.8829	95.7409	90.0074
		a*	19.792	-4.3555	-7.70077	-13.7044	5.16341	-9.46717	0.371512	-9.9373	-11.1135	-8.06457	-5.45724	-11.7168	-11.6953	-18.0101	-13.8899	-2.12145	-19.4218	-16.851	-3.45198	-23.2053	4.80738
		b*	96.8111	32.4484	23.3563	50.7794	41.3848	34.7345	68.4345	24.3623	27.3189	63.6729	48.6028	22.63	40.6151	63.9191	41.2384	38.0068	79.6767	56.4281	62.5612	58.9015	69.0713
A1 photo (forehead)	White	L*	49.4233	32.377	35.5196	37.1321	24.7035	23.3644	28.0589	27.072	24.175	25.7568	90.963	24.9763	32.3144	33.4035	18.7809	28.8932	26.0253	28.4876	32.7395	32.0864	21.3236
		a*	13.7	7.00892	33.4001	10.3299	9.35657	8.77383	15.4897	9.56736	4.61511	24.9901	11.976	8.07022	13.1141	4.80846	5.46315	10.1664	12.2322	12.9187	27.0773	5.70987	15.1594
		b*	28.5699	19.4896	38.8654	23.2708	21.9341	26.1697	31.7419	27.3949	22.3626	27.7523	12.5484	20.0488	26.3066	21.1954	20.3421	29.6234	22.871	29.0079	37.8021	27.2938	27.035
	LPS	L*	39.7685	37.4891	22.4503	48.5181	86.1006	25.7919	31.82	37.0907	17.3721	28.8265	62.8108	26.3161	36.8488	17.6096	36.6941	22.7335	24.1797	30.8223	17.6013	30.8768	46.2698
		a*	15.3987	-8.32021	7.52298	9.63111	13.0726	1.45193	9.02508	-3.01838	2.13376	-8.09398	-8.26713	11.1077	0.457195	3.21629	-5.12307	13.4272	7.21037	11.3912	3.17764	-2.53514	-5.0885
		b*	67.9086	20.7457	27.8942	24.6485	62.4348	23.1081	25.469	19.3222	17.9609	13.7939	52.2285	27.9448	24.168	22.5173	22.4537	22.9767	16.9306	30.9516	22.9344	23.6684	34.6791
A2 photo (forehead)	White	L*	48.7353	15.2755	18.2892	31.1798	26.5723	23.3931	22.7229	26.3722	17.0186	42.0614	27.6618	31.3182	28.6479	22.3694	26.73	25.581	19.3174	23.0035	20.8706	22.777	28.6381
		a*	14.6565	10.8215	16.2058	12.803	12.1113	6.39327	13.3873	15.635	6.54875	20.261	4.96209	11.2698	13.5267	4.56314	10.4811	5.6995	10.2992	4.70232	13.595	8.86063	1.93175
		b*	29.3229	17.3984	20.6661	26.9569	22.0834	20.3273	23.6288	29.4821	22.5262	33.4883	17.9585	22.528	28.6677	19.8131	25.3848	21.9007	24.239	16.8959	21.1012	27.7877	20.2504
	LPS	L*	38.3685	30.2117	20.3929	36.607	85.8964	33.3461	16.8821	60.3796	18.3371	15.7474	47.2266	39.7371	28.2182	20.8342	52.5219	21.3725	21.3014	22.4357	15.5919	29.3346	33.6983
		a*	13.8973	-3.30975	6.78426	-8.12053	13.4574	-2.68259	5.98384	-6.42153	-2.86108	4.10077	-13.2928	7.38305	2.4909	11.0888	-3.4311	-0.109676	10.4375	9.96311	6.45283	0.143537	12.46
		b*	65.5764	15.0082	26.3445	15.353	62.6246	23.1994	20.4807	41.5891	19.2985	18.0836	39.3709	24.8194	21.8201	26.1757	31.6785	17.7137	22.6326	23.682	19.4632	24.1042	29.4463
C1 forehead w/ face-masked	White	L*	83.6524	90.9777	92.5243	88.439	92.017	91.0138	94.4012	87.9262	93.5264	93.3411	89.9975	86.7453	94.1761	89.2028	88.439	95.0023	92.7793	95.3384	92.0512	90.0033	95.891
		a*	19.1226	8.14687	7.64615	11.9927	6.52656	6.99803	3.58943	12.2462	5.91291	5.01199	12.6749	14.6807	1.12893	10.3004	11.9927	2.58304	8.85841	1.59643	6.69089	10.1109	0.364851
		b*	18.9426	31.7281	19.9978	36.5638	30.381	38.1044	23.9523	41.1328	19.9617	26.0354	17.3153	39.887	39.4709	38.2484	36.5638	23.8417	12.3123	25.9052	29.1534	30.6128	27.3884
	LPS	L*	72.2285	90.0445	86.5081	89.7934	88.5457	94.7649	81.1349	87.9455	91.4015	90.513	85.4298	86.1679	92.415	95.5911	91.9623	90.417	85.3203	88.7855	85.7229	90.6923	89.5768
		a*	23.9679	6.33559	16.1954	5.11843	7.19632	-2.68456	22.3822	11.0249	2.16425	5.91772	13.9696	12.0632	1.77606	-3.90028	2.23487	5.45212	13.4751	8.33845	12.6693	4.09613	5.41874
		b*	121.974	55.033	33.1291	70.0387	73.479	58.1612	71.8957	49.4959	69.1846	51.55	66.8104	71.4577	56.4159	56.3161	59.3603	56.5163	74.859	58.1075	74.7773	63.6076	71.2038
C2 forehead w/ face-masked	White	L*	83.6524	93.089	95.3032	90.3766	87.9751	90.0607	94.4184	90.0958	98.7171	77.96	94.3293	87.9262	90.7389	90.6797	92.9215	93.6808	88.6983	94.5237	90.5567	90.923	95.0762
		a*	20.5204	5.10649	1.4195	5.25598	12.4704	10.3787	2.34257	10.5427	-3.94894	14.4398	3.23384	12.2462	8.32902	9.36122	4.28668	5.347	11.8833	1.52858	10.0896	7.88662	2.95072
		b*	20.5972	27.8379	27.1075	58.7291	39.0553	28.5397	30.2251	27.2961	25.423	19.4831	26.3703	41.1328	33.1544	27.9794	33.9346	21.4084	34.2777	33.6674	25.2725	33.7859	21.4367
	LPS	L*	69.5833	39.7263	81.1236	91.5215	90.3545	89.2997	87.3914	91.3843	89.3166	89.5625	79.7247	82.3233	92.9113	85.7378	91.3769	86.9593	87.3135	92.3903	87.9102	90.6813	90.12
		a*	23.3368	7.31861	22.3352	1.3955	3.79325	6.77662	9.76945	6.12504	6.85807	8.03239	25.379	19.7616	0.18063	14.0492	2.04134	11.7393	9.40431	3.00809	8.20157	4.04235	6.69895
		b*	117.709	31.6828	72.8122	74.6639	72.6632	63.1926	70.0529	39.3439	62.1687	49.0281	72.151	73.3854	61.956	60.0168	70.8364	59.1747	75.8634	47.7851	76.175	64.2733	51.1755
A1 forehead w/ face-masked	White	L*	68.7339	16.0093	31.194	26.1659	26.2081	14.7172	16.7102	25.678	13.2325	24.2903	46.6534	30.5096	28.8932	37.5851	35.4738	20.3481	20.8764	23.4977	25.981	27.7114	24.0919
		a*	13.3477	8.14047	31.8672	3.22535	5.95582	5.80729	5.25436	17.3196	5.80403	12.3756	17.4655	12.273	10.1664	8.18642	9.48255	6.61103	6.14925	6.83253	18.3303	12.0995	13.8748
		b*	18.4192	17.4798	36.3657	18.2401	17.7491	20.0466	20.2393	28.0122	16.1511	30.3082	47.3298	28.6135	29.6234	26.6845	30.9203	19.2658	23.0987	23.1635	31.1848	25.8748	29.4472
	LPS	L*	55.766	25.0451	32.2282	38.7855	14.4457	17.0471	12.7221	16.6012	24.8558	9.8017	19.0161	19.9756	30.6007	31.247	24.6238	16.0917	24.4334	31.8671	21.242	29.5688	12.003
		a*	19.4552	8.3445	20.4162	9.27678	7.68261	6.67031	6.8303	7.68288	12.252	7.98646	14.0567	7.72129	8.30494	10.9757	9.02465	5.58829	15.0938	7.011	5.0086	3.77156	7.06354
		b*	94.812	24.7943	35.2926	30.8941	18.8889	21.1376	15.9903	20.28	28.7691	13.7749	25.5426	25.5586	30.941	26.2628	26.7711	18.5731	29.538	27.1772	27.0101	26.4101	15.7962
A2 forehead w/ face-masked	White	L*	61.7989	22.9768	26.7573	22.4425	32.3088	17.9543	11.291	7.01117	18.3156	13.2217	32.5867	25.077	28.2462	24.7229	18.3025	24.3069	25.9968	28.1773	15.0143	26.4286	19.4239
		a*	12.5291	7.18626	20.8503	4.89669	17.0092	10.2483	7.38994	10.3135	6.30322	5.75766	3.37476	8.47958	14.1116	11.7514	11.5372	2.54984	18.3844	11.7227	9.85687	9.27042	13.1312
		b*	20.3513	20.6461	25.7263	16.2656	31.3096	21.5025	14.885	9.64201	21.08	16.5609	18.8599	22.9227	32.1065	26.5768	22.8792	21.6837	29.9552	29.1395	19.9963	24.9848	25.7763
	LPS	L*	47.5672	20.1749	10.668	26.3917	13.0775	17.7779	15.2456	23.4602	39.5369	12.5839	28.2647	18.0701	28.9061	22.8003	26.5366	18.3618	20.5913	28.6381	19.8366	23.8934	22.362
		a*	17.2513	5.87482	8.12789	1.66679	8.21716	3.97394	1.81929	6.66866	4.39475	9.27507	16.2301	13.1568	5.61183	8.95741	11.9699	9.20082	7.61098	1.93175	12.2267	0.575839	14.3415
		b*	80.411	19.7502	10.803	14.1363	17.9435	22.4642	17.3664	25.5139	33.3403	17.634	28.578	22.7533	29.6901	26.2073	24.0443	23.1409	24.4945	20.2504	25.7977	21.1191	21.9919
C1 Neck	White	L*	36.8404	88.4245	93.1672	90.2633	89.4395	98.3785	95.4227	89.9258	94.4753	92.81	90.4158	87.7686	88.7905	90.5994	88.0362	94.3725	91.507	92.1888	88.9757	90.5206	95.28
		a*	9.29284	10.6165	6.80237	8.7095	10.0938	-5.73176	2.01852	9.74801	2.62594	6.39406	9.42879	12.8284	11.0038	8.98272	12.7495	4.77003	9.34252	6.03275	13.153	9.92062	1.30288
		b*	13.8552	45.8476	18.6807	36.0154	36.8065	37.5935	23.1026	33.5137	28.2101	23.7188	30.2329	39.2617	38.6529	30.87	36.5518	18.4915	20.4493	31.422	24.2516	26.5119	27.9093
	LPS	L*	40.677	91.8709	98.2495	93.1092	93.6234	92.0394	96.0661	87.0972	95.1653	92.7926	94.4065	97.1613	74.4071	98.0485	93.4697	90.8314	91.9119	91.5697	88.643	90.2132	88.6013
		a*	15.3217	3.13793	-9.07576	2.5334	3.74043	5.30784	-1.43888	14.9683	-1.9879	0.947967	-0.416644	-15.0771	18.0641	-10.2088	-1.09436	4.77751	4.6859	3.00052	8.99562	5.80853	8.79879
		b*	69.4558	53.6169	25.4272	42.4292	30.1376	37.1328	35.4103	33.7872	48.1848	57.5059	46.6162	56.4985	59.1034	42.6248	64.1352	55.7447	42.3985	59.0211	54.9303	56.7148	57.1961
C2 Neck	White	L*	36.8404	92.6672	91.3575	90.4511	87.5006	93.7391	93.6683	88.0676	98.6703	91.9322	93.6174	88.1658	92.5442	92.0343	94.385	96.3806	90.3103	95.6887	88.074	90.7032	95.507
		a*	10.2548	5.70292	8.63665	6.9555	14.2036	4.30967	5.2859	12.893	-6.89878	8.7463	6.35342	13.3396	3.76914	3.94442	2.17584	0.165738	7.61038	2.01799	14.2134	9.47188	1.10622
		b*	13.9531	28.6058	25.3708	45.0063	33.8036	26.0882	21.8124	35.2968	33.8239	19.696	17.1391	31.5237	41.0056	45.8055	31.434	24.2569	42.3735	20.9388	27.5185	27.1537	26.9342
	LPS	L*	49.0368	96.7046	98.4133	94.9135	71.3168	95.1341	96.1416	94.4502	95.1745	97.9059	89.4986	86.8419	87.6216	88.0218	57.767	89.9722	96.4577	90.5368	87.8698	92.2262	96.1479
		a*	17.5156	-4.95433	-8.29827	-1.91672	-0.264021	-3.52505	-3.77793	1.15932	-3.31411	-11.0485	7.72842	12.5155	9.51523	11.3777	3.90753	7.32455	-3.49996	6.03294	11.9873	2.19205	-2.37665
		b*	83.5493	50.1243	49.8729	50.6892	53.6669	59.5849	48.7767	36.4789	57.4233	69.7341	52.1792	54.491	68.007	45.8593	36.3167	48.6177	43.5436	50.3769	43.6113	55.8658	39.9846
A1 Neck	White	L*	46.0207	31.157	7.79646	41.2717	28.9987	22.1213	26.9412	29.3787	27.7337	29.8126	28.8817	35.0175	22.9308	28.7254	36.8186	19.4363	31.258	29.4256	27.0452	28.5771	23.548
		a*	9.25151	8.43309	13.0681	11.9555	8.37155	8.715	9.03651	14.1969	18.3367	13.7574	18.3705	7.54457	6.98735	4.81803	6.9329	8.18603	8.85273	5.54733	15.9575	13.2692	14.1183
		b*	16.2312	27.1726	9.1973	25.6627	19.7116	22.6221	26.0715	24.5764	28.8691	28.6557	30.964	26.8862	23.2631	23.8105	23.3163	21.8367	29.564	21.3567	30.5487	23.6506	29.0013
	LPS	L*	30.2351	48.1892	23.9312	41.14	19.1417	32.5363	26.882	22.5667	27.0071	14.4435	23.8042	14.2341	41.7599	24.9965	38.9342	15.6136	43.1447	30.1058	25.979	27.9083	26.4916
		a*	12.509	-3.5195	21.466	3.46789	9.62552	0.71463	8.78577	5.41869	11.5659	1.38899	10.517	6.8353	10.1819	8.13735	-0.687242	14.4946	27.1121	10.6776	16.3122	6.03029	9.51469
		b*	51.6465	29.0298	26.8765	23.1903	24.0009	26.7862	30.0578	26.5644	27.5224	15.2337	29.5619	19.5563	39.7486	28.0039	33.8214	19.1303	34.6687	26.3029	32.2446	27.2958	31.1506
A2 Neck	White	L*	38.1848	21.927	30.7695	37.3334	27.5726	29.2717	26.5075	21.9195	16.8658	19.9984	32.6822	25.7505	28.4263	30.8241	22.3256	22.1703	27.4258	29.0156	26.9776	32.3227	22.0707
		a*	9.44981	5.30829	15.3005	7.10574	6.97965	15.8243	18.1173	15.0035	5.91344	7.83798	6.10033	6.43932	8.26004	19.3227	11.9207	11.3383	24.6499	12.8174	11.4475	8.96095	15.519
		b*	17.1417	20.8036	28.5637	20.7967	24.6881	28.9118	30.7925	25.4703	21.2635	15.1605	21.7511	20.7766	22.4462	32.7477	26.9618	25.8647	30.4112	27.809	29.5486	24.7472	27.4588
	LPS	L*	38.1636	16.2431	14.7009	29.7075	21.9474	20.1882	29.4297	27.348	6.24991	19.8899	46.7792	41.7359	27.2948	33.9803	22.7111	21.2396	22.8722	29.6906	18.7133	20.3174	28.0449
		a*	14.6839	-0.046027	5.76014	-3.21619	2.62786	0.135021	-2.02324	3.51539	3.39786	-4.60864	30.1006	20.7439	3.28131	-1.92699	3.36464	10.1917	-1.59277	8.98355	7.94604	0.764136	6.64187
		b*	64.9978	17.8334	12.9354	6.79926	27.0045	17.1776	26.4067	27.111	8.79202	4.87439	45.7475	35.8724	22.2044	21.4463	24.5467	26.489	16.3696	25.1238	18.3843	18.0919	19.8876
C1 Hand	White	L*	85.4837	86.4329	93.2708	91.2601	88.957	92.0512	93.5701	89.0478	94.4502	92.9788	89.3887	85.9524	85.8156	88.089	89.4813	93.1413	89.0557	90.2439	88.5133	93.1361	94.3293
		a*	15.3391	15.8622	4.66848	6.85468	10.4669	6.69089	4.80664	10.889	1.15932	5.89278	9.85643	17.5777	15.6951	12.9902	10.2891	6.67769	14.7954	9.9299	12.3338	5.3356	3.23384
		b*	22.3066	36.0942	28.4708	36.2728	40.1039	29.1534	25.049	36.3767	36.4789	24.7634	38.8732	31.1899	45.3308	34.4592	35.1491	19.4897	15.2861	29.1803	33.6411	26.2124	26.3703
	LPS	L*	69.4182	90.0233	92.9215	95.1745	87.3812	96.388	92.145	91.6614	96.5061	93.3395	88.9076	87.4188	90.298	93.4531	95.9567	88.2197	87.5382	88.6218	88.643	92.4786	93.2777
		a*	23.0769	6.23295	4.28668	-3.31411	11.0483	-5.24278	4.48768	4.80088	-6.00501	-1.76278	8.91558	9.89741	4.87265	-1.17899	-3.36897	9.66083	9.12354	8.8957	8.99562	3.44514	0.668007
		b*	117.345	56.1656	33.9346	57.4233	58.0369	55.9346	40.9924	44.6055	60.0775	72.4185	51.6235	68.1582	63.2956	65.1236	48.1959	56.0998	73.9757	56.0702	54.9303	43.8146	53.0029
C2 Hand	White	L*	85.4837	92.6791	93.7037	92.7021	86.9227	92.1888	93.9987	85.3458	97.4084	87.9255	92.4988	94.1698	93.8489	90.7984	91.4311	93.3892	90.0445	91.0802	90.5567	91.0001	93.5701
		a*	19.8194	7.07789	4.13604	5.87204	14.185	6.03275	2.92864	17.4749	-1.29569	13.5418	7.52393	2.44197	2.18303	7.29161	8.98476	5.2464	6.33559	8.6332	10.0896	8.25297	4.80664
		b*	23.4149	21.4525	27.3027	27.3832	40.9312	31.422	30.989	39.2686	23.0299	32.9816	20.811	32.0185	36.6371	38.7101	22.9076	24.4132	55.033	28.0215	25.2725	30.9045	25.049
	LPS	L*	65.1968	71.6462	50.5757	86.3023	90.6787	94.6206	93.5944	88.5783	92.6038	90.7576	87.9373	86.1838	93.5291	88.6126	42.1575	88.1418	89.6085	87.8425	82.6694	92.7556	97.4477
		a*	22.0303	8.95644	4.27597	-0.813331	5.37946	-3.4348	2.25778	10.0162	1.36136	4.41646	10.9873	12.136	-0.790349	10.1761	-0.130096	9.29525	6.91782	11.8621	13.5468	2.1218	-5.16491
		b*	110.435	48.4093	30.0055	52.5961	53.2831	66.3705	38.8371	48.065	56.9626	59.7874	49.8956	70.3017	60.7072	46.4508	20.604	60.5097	56.9391	44.8433	72.9464	49.3503	43.3956
A1 Hand	White	L*	58.5461	17.0056	13.9903	29.1593	27.1979	16.7907	13.0824	36.0579	21.1881	16.5761	20.9821	26.5583	18.306	30.6263	28.4237	21.2912	18.3556	29.0204	25.3426	34.388	19.5963
		a*	11.3701	9.27425	20.7676	4.35253	5.35343	8.43539	8.23651	5.69814	7.45669	10.3095	16.2015	2.44228	6.26191	6.14973	16.7908	10.3972	9.17612	6.12977	18.2009	9.08628	16.0018
		b*	16.1915	18.6961	18.0326	20.9833	21.5831	20.0755	17.7608	19.8414	24.0697	17.633	24.1098	18.6361	21.5828	25.8601	28.7825	23.2656	23.466	22.9302	26.6225	31.9528	25.6401
	LPS	L*	47.6905	28.737	61.2193	43.8953	21.5057	31.2286	23.486	14.0638	13.6802	14.6709	21.6306	17.2355	36.0353	33.2653	26.1907	18.1122	31.0383	24.9401	23.4797	33.1528	21.9833
		a*	17.3859	4.87206	18.7924	9.8216	8.7492	1.7596	9.25927	6.14285	4.52323	11.3102	9.24242	12.6737	9.77683	6.41644	8.28177	10.8361	18.196	5.42722	9.23332	5.92126	10.6228
		b*	81.2666	23.1872	57.0812	37.8607	25.0016	24.3237	28.972	18.6209	18.7173	14.7552	27.749	23.4716	33.0256	30.6843	30.7872	22.9971	29.6785	19.1214	29.4133	29.4779	26.8995
A2 Hand	White	L*	54.6621	25.7261	21.7547	30.2424	24.6841	21.408	17.524	17.7265	16.123	8.66202	28.4917	21.5418	29.149	32.0935	21.4268	22.6478	20.3683	36.5264	12.7333	33.6209	25.2951
		a*	11.1049	11.0816	18.6917	4.45343	11.5981	13.2059	11.212	9.3751	8.5768	6.91856	6.20954	8.89807	13.3234	14.2743	10.9118	13.1062	16.3426	11.7925	6.87657	10.0935	16.0017
		b*	17.5568	21.7808	23.1831	18.1807	29.3613	23.6389	21.1004	23.6523	20.9322	10.5937	16.9073	22.7285	29.1103	28.006	25.5951	28.614	26.1882	35.9197	15.5813	29.1684	30.9755
	LPS	L*	55.4575	18.6571	11.5912	34.1835	21.6859	14.4587	17.6461	27.4637	23.7336	25.3256	41.0585	24.6694	27.7489	21.1753	17.0329	33.3727	22.0474	27.4179	16.0402	22.9054	24.5279
		a*	19.316	-1.1929	8.54457	-0.870012	4.23098	1.46327	3.38668	11.1231	2.59987	20.0909	19.9817	9.21485	2.83026	4.72669	6.60967	9.06318	8.40703	3.84538	10.9522	1.48429	3.58197
		b*	94.258	17.6733	12.0443	13.3259	26.0467	14.6073	20.6714	32.2884	22.4177	27.9975	34.6183	23.8754	26.3182	21.3614	21.8311	27.679	27.3718	23.0233	21.5231	20.8409	17.8278
C1 lips	White	L*	46.0802	83.1627	84.9441	84.6487	84.6246	91.3455	93.1494	85.5711	94.7305	94.0279	92.2055	87.3359	82.7762	92.8839	83.2833	88.2095	84.6033	89.1613	85.753	84.2035	92.5991
		a*	19.9214	25.735	14.4477	20.793	20.6911	8.57958	8.02164	18.4553	3.8891	5.71983	7.43166	13.4593	21.675	5.4322	22.5425	10.2747	21.8475	6.78378	20.492	20.1569	5.37216
		b*	9.50964	15.8678	51.623	27.0409	27.902	25.7817	13.1999	30.3166	19.7658	16.8121	23.838	40.5112	45.7422	28.0177	32.6181	51.3674	21.6483	65.5773	17.2899	36.2935	31.0514
	LPS	L*	46.7744	41.8817	90.7362	95.6499	94.1051	94.1724	98.5848	94.2941	98.0286	94.6093	92.1164	98.1872	61.7635	88.6798	44.1572	88.5141	95.2642	71.7989	93.9441	90.7389	95.51
		a*	17.1633	8.81894	6.32743	-0.861699	2.11918	3.78773	-1.94635	3.05966	-2.13368	-0.744343	4.34778	-4.01059	4.03574	9.16877	19.6438	10.3758	-0.121806	21.4306	6.6227	8.32902	-4.32536
		b*	79.7168	23.1762	45.7082	36.1723	34.4374	24.931	17.1226	27.5803	22.1459	46.4236	42.2017	30.0853	41.0137	53.0024	32.8541	46.3524	35.7406	55.9915	13.3662	33.1544	60.6334
C2 lips	White	L*	46.0802	94.1495	93.644	85.3632	83.8155	93.2987	94.6057	76.8606	97.863	90.6684	89.4526	92.0704	85.4097	82.2846	88.1133	92.8347	93.0203	83.1145	88.4161	87.4263	92.9215
		a*	23.6166	6.30844	6.48157	18.8209	22.2743	3.47312	3.2731	34.8589	-1.64412	10.6111	11.4602	5.45843	19.0213	23.3802	11.7998	6.51302	4.77104	21.8379	14.472	13.8685	4.28668
		b*	11.8593	13.2083	16.3343	30.5208	27.8579	34.7768	23.7811	39.3861	21.1266	21.5603	28.691	35.9113	28.808	40.444	41.7529	22.9056	30.2772	39.5425	22.7168	36.746	33.9346
	LPS	L*	45.4308	27.3049	94.3153	94.8975	90.992	92.7012	95.3015	90.177	92.9105	94.2941	91.2886	89.3494	94.7767	91.9119	36.9983	94.2831	94.5833	75.8081	96.4302	73.7996	97.1416
		a*	16.7908	5.85696	0.574444	-1.99916	10.8226	3.20078	-2.65427	6.97247	1.54067	3.05966	2.96584	9.67191	0.107546	4.6859	3.4315	4.33208	-0.876911	9.0024	-2.27819	16.9373	-15.1708
		b*	77.3972	11.1499	16.5631	51.4541	17.6899	42.8185	51.0709	48.4133	51.4799	27.5803	63.7409	40.5212	39.3049	42.3985	23.2996	21.3043	47.5953	39.6877	36.6356	35.073	51.1765
A1 lips	White	L*	56.5692	34.8799	9.051	38.3107	23.4067	29.5156	31.6134	25.2642	16.0528	20.1817	23.0476	37.7603	28.4022	31.5729	33.6715	27.8657	29.5904	26.2157	23.3304	49.8262	13.4294
		a*	13.5334	20.5842	22.8638	3.00732	3.9363	1.05255	12.4385	4.39618	13.5286	5.98419	7.4915	12.8862	8.1556	7.98584	8.19678	5.85591	8.55346	8.40732	8.63184	21.4777	12.2601
		b*	8.56191	18.6754	-21.9132	20.4652	-7.40664	15.7609	22.2815	-4.70686	19.0674	-2.22485	17.1249	24.7778	23.7227	23.8705	22.9999	21.6698	31.4394	20.0372	28.5369	27.507	18.4312
	LPS	L*	35.6354	19.6567	5.7579	60.1052	25.2047	36.7857	15.0953	18.6424	27.4947	2.51024	37.8772	43.4964	39.5846	40.1227	25.3675	29.0708	26.9588	51.7814	26.1262	37.2703	34.5926
		a*	14.0081	-2.50741	11.0158	4.62401	11.3745	-2.20087	1.10862	-1.15678	-1.0245	7.1062	1.0382	28.2371	0.285749	2.89061	-0.541592	20.8708	-3.71001	16.3878	0.483531	12.8326	1.12346
		b*	60.5071	1.46891	-14.1439	41.1905	7.95447	22.1109	16.5902	-6.98406	18.7932	-8.96061	-4.03409	39.3021	34.9447	30.1221	0.324375	29.2346	-2.54572	29.9944	-7.11409	34.4355	20.4171
A2 lips	White	L*	45.6889	8.37686	6.26208	29.9872	23.2561	13.7011	15.9716	20.3117	27.2358	14.4413	23.7048	22.4533	44.8338	42.9681	21.6928	21.7756	47.9758	32.2707	27.8431	34.2003	27.611
		a*	10.7207	-1.94819	13.2164	5.76332	5.80497	10.6454	2.02296	6.45304	16.7923	-2.11016	5.16043	10.1862	4.54461	3.86001	1.56259	12.2197	19.4889	4.38956	8.23052	6.29272	13.8565
		b*	8.78173	-4.88766	-15.1864	-2.12036	19.4311	-9.95762	-1.04617	21.3224	-14.6221	0.944512	17.7208	-13.6927	-7.06617	-1.00172	-7.77317	25.5789	-19.2745	-10.1177	-3.71178	-11.6795	29.368
	LPS	L*	35.123	24.4092	7.51062	25.6829	12.7646	15.6018	16.3199	43.5876	16.3132	2.4913	31.3131	19.3969	36.5381	23.6843	11.0955	11.0702	15.6383	32.5961	3.69608	36.6129	26.3061
		a*	13.8217	-5.58037	-2.03399	-1.76457	0.382623	-3.28831	-6.81239	-1.51366	0.369806	2.82847	-0.216211	-7.42594	1.36526	-3.34451	-0.327472	3.2957	-3.10528	-1.35658	11.1267	-2.98433	-4.30988
		b*	59.6724	-2.61852	-0.298506	-2.86948	1.3727	-0.894634	1.65348	-2.07458	-0.622062	-6.15836	-2.46248	4.91739	-5.30792	-1.3754	-5.49285	-12.4327	1.69038	-2.6738	-23.7217	-2.83554	0.0619818
Orange (fruit)	White	L*	78.9721	80.4501	75.1487	78.1543	81.768	78.5578	83.2563	78.2053	79.1613	77.5305	84.1977	81.1754	82.8385	80.9297	80.6051	71.8273	75.663	82.5012	82.2266	83.4236	81.924
		a*	26.0972	24.5816	35.6635	29.0102	23.742	28.142	18.6403	29.2073	26.838	30.2462	16.2971	22.5497	19.4055	22.792	23.9663	43.536	35.1819	20.5172	20.6253	18.0798	20.6182
		b*	79.9655	63.0973	70.1298	69.3012	45.6232	69.1158	64.057	65.4236	69.0178	71.1614	68.5549	68.7703	65.0522	72.2308	66.3141	67.5884	61.2417	60.7559	65.5724	66.363	73.1454
	LPS	L*	63.3164	88.6798	50.5685	90.5064	86.3642	88.6541	91.8624	86.2699	88.9331	85.1207	85.5199	91.8711	88.8619	86.9337	85.4052	87.9882	77.2196	89.4251	87.3539	86.135	89.9951
		a*	21.5348	9.16877	14.7309	4.53911	11.6422	7.71368	1.73572	13.8393	7.704	13.8875	13.0639	0.407733	7.36442	12.9339	13.8585	9.90283	31.4704	7.37769	9.63628	13.2289	4.74733
		b*	107.363	53.0024	49.8389	62.7745	71.7907	66.0011	65.1928	52.7843	61.1537	74.7591	74.9537	78.2527	65.5159	49.7537	68.5123	57.8008	64.2194	56.0152	52.8282	60.3348	69.902
Phone (orange)	White	L*	73.4936	72.8357	74.4394	79.3789	71.3655	74.9592	75.149	76.147	76.5361	73.5755	76.4694	82.7762	81.6818	86.89	77.9601	74.549	82.5492	77.5347	71.9193	86.3654	72.4762
		a*	35.3235	41.3327	37.2106	26.47	30.554	36.1485	35.6646	33.423	32.4907	39.3404	33.4282	21.675	24.6288	15.328	29.4743	23.8554	20.7199	32.6498	15.8638	14.2697	42.3591
		b*	51.4438	65.2285	62.9371	67.743	66.7571	69.3568	70.1032	69.8859	70.7241	69.1739	60.7182	45.7422	40.2636	33.9908	68.8058	53.7606	57.8276	45.5174	44.8585	47.9693	62.661
	LPS	L*	54.6746	87.773	81.349	84.4217	85.1243	79.797	79.2703	81.306	81.4774	85.5198	86.6555	78.3316	88.5256	89.7129	92.4505	88.184	88.4694	86.4225	70.3989	92.0394	86.0948
		a*	19.5007	11.542	11.7356	19.8271	13.9037	20.7216	27.2685	23.0896	22.5436	13.0636	11.6608	28.4808	11.0857	8.74552	5.97555	8.15923	10.8251	15.8158	21.8274	5.30784	14.3523
		b*	92.9955	48.0987	53.9511	35.6488	74.4729	64.7064	61.2429	59.851	61.7707	74.959	65.5053	71.1765	41.3392	42.1649	29.1957	70.687	43.8066	36.5171	65.0003	37.1328	51.4126
Yellow lego	White	L*	88.543	91.508	96.7725	90.1237	89.9445	92.0696	91.4384	87.7487	89.9991	99.6483	92.2929	93.3932	93.1586	86.0741	89.7291	89.9306	88.7391	92.3501	89.7712	88.4237	90.6923
		a*	7.33004	2.69468	-5.27208	5.37419	5.85241	1.40817	2.34813	8.77792	4.76698	-0.476655	-0.209963	-1.48659	-1.30992	12.952	6.15651	5.10981	6.77627	0.0806346	5.01034	7.95763	4.09613
		b*	92.7398	62.5447	46.8187	61.7676	60.5523	64.6939	66.798	73.2072	69.6288	3.93405	76.365	68.8565	71.2479	64.1093	61.4463	67.5456	73.967	72.2642	71.578	67.9747	63.6076
	LPS	L*	71.4734	95.507	90.2182	99.2854	99.467	97.8138	98.1323	98.2587	99.0894	84.322	96.7711	99.3647	98.1872	97.1882	95.2805	99.196	98.4324	92.2121	98.9474	95.758	100
		a*	23.5591	1.10622	-0.929449	-3.6422	-2.71597	-1.89749	-1.54511	1.68972	-3.35491	15.5468	0.80672	-1.9295	-4.01059	1.58015	2.63875	-2.13347	1.25079	2.1217	-5.39881	1.0323	0
		b*	120.808	26.9342	66.5266	11.8551	10.5048	22.7024	7.10713	4.12899	19.7795	74.3619	18.1428	11.6178	30.0853	11.6927	21.2701	13.6279	4.75975	56.6101	17.8741	25.1628	0
Ping pong ball (white)	White	L*	86.2658	94.795	99.3519	100	99.6483	100	100	99.3301	95.5247	99.0911	97.3431	99.38	100	96.3806	100	99.417	98.064	99.4069	99.4573	96.5419	100
		a*	-4.3214	4.20674	0.653102	0	-0.476655	0	0	-0.781626	-5.34351	-4.606	2.35522	-3.12268	0	0.165738	0	-2.93092	3.32762	-3.00545	-2.73034	0.98104	0
		b*	8.34133	17.764	-0.274609	0	3.93405	0	0	7.13627	-6.42606	6.26953	7.40126	3.87905	0	24.2569	0	2.92534	-0.96643	7.56776	3.59416	19.0944	0
	LPS	L*	65.9413	93.4653	92.1732	98.7614	92.5636	98.8646	98.8994	96.2631	98.7888	91.6739	93.6805	90.8883	98.4944	97.1984	98.6108	89.6955	91.7843	89.8172	94.589	95.8224	99.1249
		a*	21.92	6.92823	1.24524	-2.37331	3.8644	-5.85521	-5.6891	-0.43157	-3.57472	0.788295	4.02164	6.39419	-7.79643	-2.37683	-1.81248	7.33457	5.39977	7.24952	1.85603	0.0172179	-4.49069
		b*	111.859	15.6926	64.4422	17.7489	40.1995	24.7104	28.0375	28.2397	23.0692	78.1476	28.1125	43.3925	28.252	30.1561	16.3416	52.3638	39.3589	51.2859	31.2536	29.7855	18.5524
Red lego	White	L*	46.5199	64.118	58.2547	59.2922	63.243	60.487	57.4627	57.1749	57.5516	59.3241	60.3523	61.1322	60.7881	60.3523	58.0167	60.6811	55.7748	60.0752	34.8037	64.1189	59.0124
		a*	55.3442	63.2453	78.9573	75.8935	66.2789	72.7316	80.9381	81.5003	80.555	75.9525	73.1745	71.1226	71.8928	73.1745	79.1237	72.0402	85.4184	73.6821	44.025	64.1094	76.6621
		b*	59.8963	56.7573	54.4761	58.6354	46.1385	57.4372	58.3854	63.7034	61.2593	55.9764	56.03	55.5264	58.0067	56.03	64.4481	60.5458	64.5543	60.328	37.4089	45.3241	58.5253
	LPS	L*	33.3672	18.523	27.7594	29.7379	33.0003	13.8785	23.23	38.9877	15.2315	16.8767	46.2494	14.7311	28.5911	17.8981	22.8604	23.025	14.2348	62.2236	18.1675	33.6036	25.8175
		a*	14.6446	12.3377	8.96498	9.18565	13.7604	11.1586	23.0903	13.9664	10.6569	2.98384	31.2302	14.0443	22.9411	19.2877	20.1293	18.6673	6.83846	24.0805	11.0474	16.0194	19.7405
		b*	57.0112	21.2086	14.0451	22.6131	23.2786	19.377	27.576	28.0294	19.3084	11.166	37.6876	19.6399	28.9992	21.0922	24.4253	25.0928	19.5256	57.5075	20.1157	30.2394	30.4253
Strawberry	White	L*	40.4363	45.8499	55.2953	39.4134	64.0013	35.5251	28.9304	59.6109	33.8956	57.3615	61.4909	60.6141	61.2668	59.8394	42.5548	61.2617	66.107	60.574	60.2533	59.5032	34.0776
		a*	36.4446	58.5266	68.6562	45.3365	63.8306	54.5333	48.4456	75.8344	30.4086	81.8019	71.1183	72.9843	70.6534	74.2598	51.066	71.758	59.2414	72.5472	73.6816	75.633	40.1736
		b*	27.3694	45.8599	41.6592	30.6445	52.6368	33.3836	29.7972	45.8986	27.5945	48.1124	42.5617	48.2576	57.3788	61.5131	40.6471	42.0926	43.9939	56.5954	52.1243	53.1707	31.4019
	LPS	L*	21.5367	21.8957	28.7808	29.013	26.8149	17.2503	12.6811	28.4822	10.02	21.942	26.9465	16.3796	33.4344	25.3412	31.0997	25.7921	29.2883	40.2249	21.5576	33.7078	25.9219
		a*	10.4275	19.1468	2.60783	10.6628	19.1521	15.1131	9.64354	17.0025	8.79224	21.2223	15.6154	6.77945	15.3879	9.54872	16.5055	16.6977	26.6867	22.0051	13.7367	12.4985	16.1265
		b*	36.516	15.807	19.7792	22.5928	22.2178	21.5621	14.1171	25.1767	14.1078	24.9649	26.059	22.0491	31.6629	25.7844	27.1939	26.5914	31.7742	42.2753	25.5154	28.8836	24.4344
Tomato	White	L*	49.3356	63.0975	59.9681	56.8555	62.671	65.6878	38.5488	58.8607	60.5872	60.9802	57.9824	65.6878	62.6884	68.1506	64.4609	57.7804	68.1093	61.9525	45.3029	65.4542	50.5873
		a*	42.2152	65.9475	57.9776	51.3326	66.6274	59.0842	48.6693	77.0159	72.2135	67.0126	79.6325	59.0842	66.6665	54.2586	62.3257	59.6676	53.1548	68.6489	43.6604	60.3194	56.8359
		b*	49.4632	55.7331	54.823	56.3947	63.0315	59.2444	38.166	59.7114	62.0701	63.9756	55.8122	59.2444	61.4782	43.83	57.3732	57.6044	57.9017	60.6654	45.9407	50.3539	54.196
	LPS	L*	19.4743	21.6961	25.4673	32.5888	24.4905	27.6128	18.2966	21.7107	22.2953	25.7966	36.9872	28.3822	32.6944	18.8354	31.8597	19.8116	41.248	35.732	15.6355	24.8067	17.0772
		a*	15.0396	9.50966	22.3914	14.166	15.3016	23.4793	13.9416	20.5337	22.2446	17.733	9.7057	16.6402	38.2252	15.7362	11.3197	17.7713	17.2444	18.2045	16.8798	12.0801	12.1204
		b*	33.32	23.5688	25.9036	27.2929	25.5203	27.4927	21.0921	27.242	27.5735	20.9734	30.783	31.7298	33.5224	23.8028	27.5197	24.602	43.3344	34.786	18.2515	21.5676	21.5627

## Sheet: follow-up session
Data from follow-up session				Subject Matches
Stimulus	lighting condition	CIE L*,a*,b*	Spectral measurement	S5	S7	S19
C1 cheek	White	L*	79.9089	92.3303	82.6376	85.7501
		a*	17.0482	4.05745	18.6959	16.6906
		b*	8.03884	41.6032	18.9241	39.2636
	LPS	L*	78.4151	53.4289	50.247	54.021
		a*	25.7285	-19.5921	-18.5182	-20.469
		b*	132.16	35.139	34.8506	39.2869
C1 cheek w/ face-masked	White	L*	79.9089	89.448	85.447	79.6393
		a*	17.0482	15.2856	21.6785	29.9172
		b*	8.03884	9.76988	14.2647	32.6533
	LPS	L*	78.4151	83.3643	83.1186	63.4768
		a*	25.7285	19.105	18.1112	14.785
		b*	132.16	57.3435	42.8418	49.2023
C1 forehead	White	L*	88.6951	92.916	88.3329	92.8791
		a*	19.9375	8.20991	11.5556	4.07877
		b*	8.61275	14.1652	25.5326	35.5577
	LPS	L*	72.2285	66.8069	80.6904	51.7516
		a*	23.9679	-19.5711	-12.0548	-13.9824
		b*	121.974	41.5597	55.7299	38.8682
C1 forehead w/ face-masked	White	L*	83.6524	95.3384	92.5243	95.0023
		a*	19.1226	1.59643	7.64615	2.58304
		b*	18.9426	25.9052	19.9978	23.8417
	LPS	L*	72.2285	88.7855	86.5081	90.417
		a*	23.9679	8.33845	16.1954	5.45212
		b*	121.974	58.1075	33.1291	56.5163
C1 hand	White	L*	65.1368	85.1189	89.6147	92.0512
		a*	11.1873	17.7611	10.9302	6.69089
		b*	10.3617	40.3315	24.5351	29.1534
	LPS	L*	69.4182	87.4472	89.1896	85.4931
		a*	23.0769	13.9628	8.95113	0.848051
		b*	117.345	35.9063	37.3008	51.0617
C1 lips	White	L*	39.2211	76.4103	76.0822	78.0395
		a*	15.3655	37.8435	32.2913	21.293
		b*	-2.87327	25.2649	-14.2449	23.1781
	LPS	L*	46.7744	83.4613	53.7911	39.0553
		a*	17.1633	20.786	13.2557	21.2726
		b*	79.7168	42.0934	23.9646	33.8451
C1 forehead, mirror upsidedown	White	L*	79.9089	94.3333	86.7943	91.7454
		a*	17.0482	7.19364	16.1839	7.85856
		b*	8.03884	8.03745	29.959	25.831
	LPS	L*	78.4151	69.6589	96.6199	86.7119
		a*	25.7285	-14.1151	-18.0812	-15.0086
		b*	132.16	40.4783	46.1425	55.8821
C1 forehead, mirror upright	White	L*	79.9089	90.5811	85.4105	92.9547
		a*	17.0482	10.2036	15.2923	5.77601
		b*	8.03884	24.4468	20.6073	25.5765
	LPS	L*	78.4151	76.0665	71.4834	96.3572
		a*	25.7285	-19.8715	-18.0829	-19.6364
		b*	132.16	43.9271	29.0563	65.8249
C1 neck	White	L*	46.8536	90.1103	93.1989	88.9292
		a*	9.27869	9.30281	4.36429	2.45754
		b*	8.7035	34.1468	18.62	23.2692
	LPS	L*	40.677	94.8836	88.9485	54.0372
		a*	15.3217	1.99132	11.7343	5.82751
		b*	69.4558	27.8579	32.4113	26.0164
C1 photo (forehead)	White	L*	68.9103	91.8042	87.6951	92.8175
		a*	17.415	5.4964	15.0771	3.77555
		b*	27.1753	38.5464	26.6405	37.9875
	LPS	L*	46.3651	96.2273	92.0512	90.0842
		a*	17.0059	-20.3398	6.69089	-7.15301
		b*	79.0377	49.8858	29.1534	32.863
C1 scrambled photo, (forehead)	White	L*	68.9103	89.9975	79.0975	93.2944
		a*	17.415	7.44563	27.869	2.10818
		b*	27.1753	47.4212	35.1051	43.0339
	LPS	L*	46.3651	91.9288	69.8812	81.5619
		a*	17.0059	6.10071	15.7142	7.21869
		b*	79.0377	33.653	24.934	70.0391
Doll face	White	L*	71.3099	87.9213	85.4084	67.7677
		a*	11.4838	10.913	12.6318	15.3037
		b*	20.508	50.692	46.3738	39.3626
	LPS	L*	92.2206	62.632	73.9316	44.2176
		a*	28.8078	-14.9875	13.4034	-19.4128
		b*	154.422	52.0898	26.9904	11.0756
Doll hand	White	L*	63.3792	85.891	80.4788	60.9924
		a*	12.3543	13.4329	22.2562	11.8704
		b*	22.2977	62.9636	52.244	35.4436
	LPS	L*	91.2705	93.2222	82.0717	20.6235
		a*	28.4875	1.74712	13.6213	2.22465
		b*	152.9	46.2088	43.1056	17.785
Red Lego	White	L*	46.5199	59.1048	55.5593	58.4329
		a*	55.3442	76.1934	86.4345	78.0891
		b*	59.8963	62.9127	55.25	61.8174
	LPS	L*	33.3672	78.3275	35.4449	22.1002
		a*	14.6446	28.4647	5.14737	19.7575
		b*	57.0112	71.5184	11.2747	25.5694
Yellow Lego	White	L*	88.543	94.8175	94.815	89.4227
		a*	7.33004	-5.18735	-6.57707	6.02343
		b*	92.7398	79.8422	79.0329	68.0828
	LPS	L*	71.4734	91.4766	88.6524	99.1625
		a*	27.7691	1.16981	-3.1998	-1.64032
		b*	120.808	78.0426	62.4822	11.7646
Orange (fruit)	White	L*	82.5933	93.249	76.7554	84.3542
		a*	20.254	-2.22962	27.3464	15.6895
		b*	80.598	78.9918	70.2231	71.8494
	LPS	L*	63.3164	77.756	86.6461	82.1413
		a*	21.5348	29.9008	11.6173	20.2643
		b*	107.363	69.0994	66.1272	71.8544
Phone (orange)	White	L*	73.4936	73.6884	72.4679	80.0809
		a*	35.3235	40.8475	41.2456	26.8025
		b*	51.4438	48.2946	61.5176	49.2041
	LPS	L*	54.6746	82.8216	85.3704	88.7855
		a*	19.5007	24.3486	4.44839	8.33845
		b*	92.9955	27.1567	45.3885	58.1075
Ping pong ball	White	L*	86.2658	100	99.4682	99.2227
		a*	-4.3214	0	-0.0605036	-3.91613
		b*	8.34133	0	0.0647979	2.82679
	LPS	L*	65.9413	83.5462	93.4985	97.2919
		a*	21.92	17.3237	-0.946546	-0.551687
		b*	111.859	72.1182	62.4453	20.4274
Strawberry	White	L*	38.6974	60.3156	50.874	58.034
		a*	32.2724	73.1022	60.9019	79.7202
		b*	29.0849	59.0473	37.2597	51.7955
	LPS	L*	21.5367	52.034	44.7083	19.4254
		a*	10.4275	26.3695	-2.37649	17.6216
		b*	36.516	52.3132	20.5928	24.1782
Tomato	White	L*	49.3356	60.893	51.7315	61.8652
		a*	42.2152	71.3724	62.5755	68.8523
		b*	49.4632	62.4749	55.1648	61.1634
	LPS	L*	19.4743	35.1342	25.9101	22.9788
		a*	15.0396	21.4086	25.4174	18.5148
		b*	33.32	38.333	30.2494	28.2442
