# Supplementary material for: Paradoxical impact of memory on color appearance of faces
Source: Nat Commun. 2019 Jul 8;10:3010. doi: 10.1038/s41467-019-10073-8 (PMC6614425; doi:10.1038/s41467-019-10073-8)
Supplement: Supplementary file 5 — Supplementary Dataset 2 [file 41467_2019_10073_MOESM5_ESM.xlsx]

## Sheet: Sheet2
Stimulus KEY:			Order #	lighting condition	Subject 1	Subject 2	Subject 3	Subject 4	Subject 5	Subject 6	Subject 7	Subject 8	Subject 9	Subject 10	Subject 11	Subject 12	Subject 13	Subject 14	Subject 15	Subject 16	Subject 17	Subject 18	Subject 19	Subject 20		Stimulus KEY:
C1 = Caucasian model #1			1	LPS	'C2 Forehead'	'Orange (fruit)'	'Strawberry'	'Orange Phone'	'Ping Pong Ball'	'A2 Forehead'	'Orange Phone'	'C2 Forehead'	'Orange (fruit)'	'C2 Forehead'	'A1 Forehead'	'Orange (fruit)'	'Orange (fruit)'	'C2 Forehead'	'Orange Phone'	'C2 Forehead'	'Orange (fruit)'	'Orange Phone'	'Orange (fruit)'	'Ping Pong Ball'		C1 = Caucasian model #1
C2=Caucasian model #2			2	LPS	'C2 Cheek'	'Ping Pong Ball'	'Orange (fruit)'	'Yellow Lego'	'A1 Forehead'	'A2 Cheek'	'Yellow Lego'	'C2 Cheek'	'Ping Pong Ball'	'C2 Cheek'	'A1 Cheek'	'Ping Pong Ball'	'Ping Pong Ball'	'C2 Cheek'	'Yellow Lego'	'C2 Cheek'	'Ping Pong Ball'	'Yellow Lego'	'Ping Pong Ball'	'Orange (fruit)'		C2=Caucasian model #2
A1 = African American model #1			3	LPS	'C2 Lips'	'Orange Phone'	'Red Lego'	'Ping Pong Ball'	'A1 Cheek'	'A2 Lips'	'Ping Pong Ball'	'C2 Lips'	'Orange Phone'	'C2 Lips'	'A1 Lips'	'Orange Phone'	'Orange Phone'	'C2 Lips'	'Ping Pong Ball'	'C2 Lips'	'Orange Phone'	'Ping Pong Ball'	'Orange Phone'	'Strawberry'		A1 = African American model #1
A2= African American model #2			4	LPS	'C2 Neck'	'Yellow Lego'	'C2 Forehead'	'Red Lego'	'A1 Lips'	'A2 Neck'	'Red Lego'	'C2 Neck'	'Yellow Lego'	'C2 Neck'	'A1 Neck'	'Yellow Lego'	'Yellow Lego'	'C2 Neck'	'Red Lego'	'C2 Neck'	'Yellow Lego'	'Red Lego'	'Yellow Lego'	'A1 Forehead'		A2= African American model #2
			5	LPS	'C2 Hand'	'C2 Forehead'	'C2 Cheek'	'C1 Forehead'	'A1 Neck'	'A2 Hand'	'C1 Forehead'	'C2 Hand'	'C2 Forehead'	'C2 Hand'	'A1 Hand'	'C2 Forehead'	'C2 Forehead'	'C2 Hand'	'C1 Forehead'	'C2 Hand'	'C2 Forehead'	'C1 Forehead'	'C2 Forehead'	'A1 Cheek'
			6	LPS	'C2 Masked'	'C2 Cheek'	'C2 Lips'	'C1 Cheek'	'A1 Hand'	'A2 Masked'	'C1 Cheek'	'C2 Masked'	'C2 Cheek'	'C2 Masked'	'A1 Masked'	'C2 Cheek'	'C2 Cheek'	'C2 Masked'	'C1 Cheek'	'C2 Masked'	'C2 Cheek'	'C1 Cheek'	'C2 Cheek'	'A1 Lips'
			7	LPS	'Tomato'	'C2 Lips'	'C2 Neck'	'C1 Lips'	'A1 Masked'	'C1 Photo'	'C1 Lips'	'Orange (fruit)'	'C2 Lips'	'Tomato'	'Tomato'	'C2 Lips'	'C2 Lips'	'Tomato'	'C1 Lips'	'Tomato'	'C2 Lips'	'C1 Lips'	'C2 Lips'	'A1 Neck'
			8	LPS	'Strawberry'	'C2 Neck'	'C2 Masked'	'C1 Neck'	'Orange (fruit)'	'Orange (fruit)'	'C1 Neck'	'C1 Forehead'	'C2 Neck'	'Strawberry'	'Strawberry'	'C2 Neck'	'C2 Neck'	'Strawberry'	'C1 Neck'	'Strawberry'	'C2 Neck'	'C1 Neck'	'C2 Neck'	'A1 Hand'
			9	LPS	'A1 Forehead'	'C2 Hand'	'A2 Photo'	'C1 Hand'	'Strawberry'	'Orange Phone'	'C1 Hand'	'C1 Cheek'	'C2 Hand'	'A1 Forehead'	'C2 Forehead'	'C2 Hand'	'C2 Hand'	'A1 Forehead'	'C1 Hand'	'A1 Forehead'	'C2 Hand'	'C1 Hand'	'C2 Hand'	'A1 Masked'
			10	LPS	'A1 Cheek'	'C2 Masked'	'Yellow Lego'	'C1 Masked'	'Red Lego'	'C2 Forehead'	'C1 Masked'	'C1 Lips'	'C2 Masked'	'A1 Cheek'	'C2 Cheek'	'C2 Masked'	'C2 Masked'	'A1 Cheek'	'C1 Masked'	'A1 Cheek'	'C2 Masked'	'C1 Masked'	'C2 Masked'	'Tomato'
			11	LPS	'A1 Lips'	'Tomato'	'Tomato'	'Orange (fruit)'	'C2 Forehead'	'C2 Cheek'	'Orange (fruit)'	'C1 Neck'	'Tomato'	'A1 Lips'	'C2 Lips'	'Tomato'	'Tomato'	'A1 Lips'	'Orange (fruit)'	'A1 Lips'	'Tomato'	'Orange (fruit)'	'Tomato'	'A1 Photo'
			12	LPS	'A1 Neck'	'C1 Forehead'	'C2 Photo'	'A2 Forehead'	'C2 Cheek'	'C2 Lips'	'A2 Forehead'	'C1 Hand'	'C1 Forehead'	'A1 Neck'	'C2 Neck'	'C1 Forehead'	'C1 Forehead'	'A1 Neck'	'A2 Forehead'	'A1 Neck'	'C1 Forehead'	'A2 Forehead'	'C1 Forehead'	'C2 Photo'
			13	LPS	'A1 Hand'	'C1 Cheek'	'C1 Forehead'	'A2 Cheek'	'C2 Lips'	'C2 Neck'	'A2 Cheek'	'C1 Masked'	'C1 Cheek'	'A1 Hand'	'C2 Hand'	'C1 Cheek'	'C1 Cheek'	'A1 Hand'	'A2 Cheek'	'A1 Hand'	'C1 Cheek'	'A2 Cheek'	'C1 Cheek'	'C1 Forehead'
			14	LPS	'A1 Masked'	'C1 Lips'	'C1 Cheek'	'A2 Lips'	'C2 Neck'	'C2 Hand'	'A2 Lips'	'Tomato'	'C1 Lips'	'A1 Masked'	'C2 Masked'	'C1 Lips'	'C1 Lips'	'A1 Masked'	'A2 Lips'	'A1 Masked'	'C1 Lips'	'A2 Lips'	'C1 Lips'	'C1 Cheek'
			15	LPS	'Yellow Lego'	'C1 Neck'	'C1 Lips'	'A2 Neck'	'C2 Hand'	'C2 Masked'	'A2 Neck'	'Strawberry'	'C1 Neck'	'Yellow Lego'	'Yellow Lego'	'C1 Neck'	'C1 Neck'	'Yellow Lego'	'A2 Neck'	'Yellow Lego'	'C1 Neck'	'A2 Neck'	'C1 Neck'	'C1 Lips'
			16	LPS	'Red Lego'	'C1 Hand'	'C1 Neck'	'A2 Hand'	'C2 Masked'	'C2 Photo'	'A2 Hand'	'A2 Forehead'	'C1 Hand'	'Red Lego'	'Red Lego'	'C1 Hand'	'C1 Hand'	'Red Lego'	'A2 Hand'	'Red Lego'	'C1 Hand'	'A2 Hand'	'C1 Hand'	'C1 Neck'
			17	LPS	'Orange (fruit)'	'C1 Masked'	'C1 Hand'	'A2 Masked'	'Tomato'	'A1 Photo'	'A2 Masked'	'A2 Cheek'	'C1 Masked'	'Orange (fruit)'	'Ping Pong Ball'	'C1 Masked'	'C1 Masked'	'Orange (fruit)'	'A2 Masked'	'Orange (fruit)'	'C1 Masked'	'A2 Masked'	'C1 Masked'	'C1 Hand'
			18	LPS	'C2 Photo'	'Red Lego'	'C1 Masked'	'Tomato'	'Yellow Lego'	'Ping Pong Ball'	'Tomato'	'A2 Lips'	'Red Lego'	'C2 Photo'	'Orange Phone'	'Red Lego'	'Red Lego'	'C2 Photo'	'Tomato'	'C2 Photo'	'Red Lego'	'Tomato'	'Red Lego'	'C1 Masked'
			19	LPS	'C1 Forehead'	'A1 Forehead'	'C1 Photo'	'C2 Forehead'	'C1 Forehead'	'Red Lego'	'C2 Forehead'	'A2 Neck'	'A1 Forehead'	'C1 Forehead'	'A2 Photo'	'A1 Forehead'	'A1 Forehead'	'C1 Forehead'	'C2 Forehead'	'C1 Forehead'	'A1 Forehead'	'C2 Forehead'	'A1 Forehead'	'Orange Phone'
			20	LPS	'C1 Cheek'	'A1 Cheek'	'A1 Forehead'	'C2 Cheek'	'C1 Cheek'	'Yellow Lego'	'C2 Cheek'	'A2 Hand'	'A1 Cheek'	'C1 Cheek'	'A1 Photo'	'A1 Cheek'	'A1 Cheek'	'C1 Cheek'	'C2 Cheek'	'C1 Cheek'	'A1 Cheek'	'C2 Cheek'	'A1 Cheek'	'C1 Photo'
			21	LPS	'C1 Lips'	'A1 Lips'	'A1 Cheek'	'C2 Lips'	'C1 Lips'	'A1 Forehead'	'C2 Lips'	'A2 Masked'	'A1 Lips'	'C1 Lips'	'A2 Forehead'	'A1 Lips'	'A1 Lips'	'C1 Lips'	'C2 Lips'	'C1 Lips'	'A1 Lips'	'C2 Lips'	'A1 Lips'	'Red Lego'
			22	LPS	'C1 Neck'	'A1 Neck'	'A1 Lips'	'C2 Neck'	'C1 Neck'	'A1 Cheek'	'C2 Neck'	'C1 Photo'	'A1 Neck'	'C1 Neck'	'A2 Cheek'	'A1 Neck'	'A1 Neck'	'C1 Neck'	'C2 Neck'	'C1 Neck'	'A1 Neck'	'C2 Neck'	'A1 Neck'	'A2 Forehead'
			23	LPS	'C1 Hand'	'A1 Hand'	'A1 Neck'	'C2 Hand'	'C1 Hand'	'A1 Lips'	'C2 Hand'	'C2 Photo'	'A1 Hand'	'C1 Hand'	'A2 Lips'	'A1 Hand'	'A1 Hand'	'C1 Hand'	'C2 Hand'	'C1 Hand'	'A1 Hand'	'C2 Hand'	'A1 Hand'	'A2 Cheek'
			24	LPS	'C1 Masked'	'A1 Masked'	'A1 Hand'	'C2 Masked'	'C1 Masked'	'A1 Neck'	'C2 Masked'	'A2 Photo'	'A1 Masked'	'C1 Masked'	'A2 Neck'	'A1 Masked'	'A1 Masked'	'C1 Masked'	'C2 Masked'	'C1 Masked'	'A1 Masked'	'C2 Masked'	'A1 Masked'	'A2 Lips'
			25	LPS	'C1 Photo'	'Strawberry'	'A1 Masked'	'Strawberry'	'A2 Forehead'	'A1 Hand'	'Strawberry'	'Red Lego'	'Strawberry'	'C1 Photo'	'A2 Hand'	'Strawberry'	'Strawberry'	'C1 Photo'	'Strawberry'	'C1 Photo'	'Strawberry'	'Strawberry'	'Strawberry'	'A2 Neck'
			26	LPS	'A2 Forehead'	'A2 Forehead'	'A1 Photo'	'A1 Forehead'	'A2 Cheek'	'A1 Masked'	'A1 Forehead'	'Yellow Lego'	'A2 Forehead'	'A2 Forehead'	'A2 Masked'	'A2 Forehead'	'A2 Forehead'	'A2 Forehead'	'A1 Forehead'	'A2 Forehead'	'A2 Forehead'	'A1 Forehead'	'A2 Forehead'	'A2 Hand'
			27	LPS	'A2 Cheek'	'A2 Cheek'	'Orange Phone'	'A1 Cheek'	'A2 Lips'	'Tomato'	'A1 Cheek'	'Ping Pong Ball'	'A2 Cheek'	'A2 Cheek'	'C1 Photo'	'A2 Cheek'	'A2 Cheek'	'A2 Cheek'	'A1 Cheek'	'A2 Cheek'	'A2 Cheek'	'A1 Cheek'	'A2 Cheek'	'A2 Masked'
			28	LPS	'A2 Lips'	'A2 Lips'	'A2 Forehead'	'A1 Lips'	'A2 Neck'	'Strawberry'	'A1 Lips'	'A1 Photo'	'A2 Lips'	'A2 Lips'	'C1 Forehead'	'A2 Lips'	'A2 Lips'	'A2 Lips'	'A1 Lips'	'A2 Lips'	'A2 Lips'	'A1 Lips'	'A2 Lips'	'Yellow Lego'
			29	LPS	'A2 Neck'	'A2 Neck'	'A2 Cheek'	'A1 Neck'	'A2 Hand'	'A2 Photo'	'A1 Neck'	'A1 Forehead'	'A2 Neck'	'A2 Neck'	'C1 Cheek'	'A2 Neck'	'A2 Neck'	'A2 Neck'	'A1 Neck'	'A2 Neck'	'A2 Neck'	'A1 Neck'	'A2 Neck'	'C2 Forehead'
			30	LPS	'A2 Hand'	'A2 Hand'	'A2 Lips'	'A1 Hand'	'A2 Masked'	'C1 Forehead'	'A1 Hand'	'A1 Cheek'	'A2 Hand'	'A2 Hand'	'C1 Lips'	'A2 Hand'	'A2 Hand'	'A2 Hand'	'A1 Hand'	'A2 Hand'	'A2 Hand'	'A1 Hand'	'A2 Hand'	'C2 Cheek'
			31	LPS	'A2 Masked'	'A2 Masked'	'A2 Neck'	'A1 Masked'	'A2 Photo'	'C1 Cheek'	'A1 Masked'	'A1 Lips'	'A2 Masked'	'A2 Masked'	'C1 Neck'	'A2 Masked'	'A2 Masked'	'A2 Masked'	'A1 Masked'	'A2 Masked'	'A2 Masked'	'A1 Masked'	'A2 Masked'	'C2 Lips'
			32	LPS	'A1 Photo'	'C1 Photo'	'A2 Hand'	'C2 Photo'	'A1 Photo'	'C1 Lips'	'C2 Photo'	'A1 Neck'	'C1 Photo'	'A1 Photo'	'C1 Hand'	'C1 Photo'	'C1 Photo'	'A1 Photo'	'C2 Photo'	'A1 Photo'	'C1 Photo'	'C2 Photo'	'C1 Photo'	'C2 Neck'
			33	LPS	'A2 Photo'	'C2 Photo'	'A2 Masked'	'C1 Photo'	'C2 Photo'	'C1 Neck'	'C1 Photo'	'A1 Hand'	'C2 Photo'	'A2 Photo'	'C1 Masked'	'C2 Photo'	'C2 Photo'	'A2 Photo'	'C1 Photo'	'A2 Photo'	'C2 Photo'	'C1 Photo'	'C2 Photo'	'C2 Hand'
			34	LPS	'Orange Phone'	'A1 Photo'	'C2 Hand'	'A1 Photo'	'C1 Photo'	'C1 Hand'	'A1 Photo'	'A1 Masked'	'A1 Photo'	'Orange Phone'	'C2 Photo'	'A1 Photo'	'A1 Photo'	'Orange Phone'	'A1 Photo'	'Orange Phone'	'A1 Photo'	'A1 Photo'	'A1 Photo'	'C2 Masked'
			35	LPS	'Ping Pong Ball'	'A2 Photo'	'Ping Pong Ball'	'A2 Photo'	'Orange Phone'	'C1 Masked'	'A2 Photo'	'Orange Phone'	'A2 Photo'	'Ping Pong Ball'	'Orange (fruit)'	'A2 Photo'	'A2 Photo'	'Ping Pong Ball'	'A2 Photo'	'Ping Pong Ball'	'A2 Photo'	'A2 Photo'	'A2 Photo'	A2 Photo'
			36	white	'C2 Forehead'	'Orange (fruit)'	'Strawberry'	'Orange Phone'	'Ping Pong Ball'	'A2 Forehead'	'Orange Phone'	'C2 Forehead'	'Orange (fruit)'	'C2 Forehead'	'A1 Forehead'	'Orange (fruit)'	'Orange (fruit)'	'C2 Forehead'	'Orange Phone'	'C2 Forehead'	'Orange (fruit)'	'Orange Phone'	'Orange (fruit)'	'Ping Pong Ball'
			37	white	'C2 Cheek'	'Ping Pong Ball'	'Orange (fruit)'	'Yellow Lego'	'A1 Forehead'	'A2 Cheek'	'Yellow Lego'	'C2 Cheek'	'Ping Pong Ball'	'C2 Cheek'	'A1 Cheek'	'Ping Pong Ball'	'Ping Pong Ball'	'C2 Cheek'	'Yellow Lego'	'C2 Cheek'	'Ping Pong Ball'	'Yellow Lego'	'Ping Pong Ball'	'Orange (fruit)'
			38	white	'C2 Lips'	'Orange Phone'	'Red Lego'	'Ping Pong Ball'	'A1 Cheek'	'A2 Lips'	'Ping Pong Ball'	'C2 Lips'	'Orange Phone'	'C2 Lips'	'A1 Lips'	'Orange Phone'	'Orange Phone'	'C2 Lips'	'Ping Pong Ball'	'C2 Lips'	'Orange Phone'	'Ping Pong Ball'	'Orange Phone'	'Strawberry'
			39	white	'C2 Neck'	'Yellow Lego'	'C2 Forehead'	'Red Lego'	'A1 Lips'	'A2 Neck'	'Red Lego'	'C2 Neck'	'Yellow Lego'	'C2 Neck'	'A1 Neck'	'Yellow Lego'	'Yellow Lego'	'C2 Neck'	'Red Lego'	'C2 Neck'	'Yellow Lego'	'Red Lego'	'Yellow Lego'	'A1 Forehead'
			40	white	'C2 Hand'	'C2 Forehead'	'C2 Cheek'	'C1 Forehead'	'A1 Neck'	'A2 Hand'	'C1 Forehead'	'C2 Hand'	'C2 Forehead'	'C2 Hand'	'A1 Hand'	'C2 Forehead'	'C2 Forehead'	'C2 Hand'	'C1 Forehead'	'C2 Hand'	'C2 Forehead'	'C1 Forehead'	'C2 Forehead'	'A1 Cheek'
			41	white	'C2 Masked'	'C2 Cheek'	'C2 Lips'	'C1 Cheek'	'A1 Hand'	'A2 Masked'	'C1 Cheek'	'C2 Masked'	'C2 Cheek'	'C2 Masked'	'A1 Masked'	'C2 Cheek'	'C2 Cheek'	'C2 Masked'	'C1 Cheek'	'C2 Masked'	'C2 Cheek'	'C1 Cheek'	'C2 Cheek'	'A1 Lips'
			42	white	'Tomato'	'C2 Lips'	'C2 Neck'	'C1 Lips'	'A1 Masked'	'C1 Photo'	'C1 Lips'	'Orange (fruit)'	'C2 Lips'	'Tomato'	'Tomato'	'C2 Lips'	'C2 Lips'	'Tomato'	'C1 Lips'	'Tomato'	'C2 Lips'	'C1 Lips'	'C2 Lips'	'A1 Neck'
			43	white	'Strawberry'	'C2 Neck'	'C2 Masked'	'C1 Neck'	'Orange (fruit)'	'Orange (fruit)'	'C1 Neck'	'C1 Forehead'	'C2 Neck'	'Strawberry'	'Strawberry'	'C2 Neck'	'C2 Neck'	'Strawberry'	'C1 Neck'	'Strawberry'	'C2 Neck'	'C1 Neck'	'C2 Neck'	'A1 Hand'
			44	white	'A1 Forehead'	'C2 Hand'	'A2 Photo'	'C1 Hand'	'Strawberry'	'Orange Phone'	'C1 Hand'	'C1 Cheek'	'C2 Hand'	'A1 Forehead'	'C2 Forehead'	'C2 Hand'	'C2 Hand'	'A1 Forehead'	'C1 Hand'	'A1 Forehead'	'C2 Hand'	'C1 Hand'	'C2 Hand'	'A1 Masked'
			45	white	'A1 Cheek'	'C2 Masked'	'Yellow Lego'	'C1 Masked'	'Red Lego'	'C2 Forehead'	'C1 Masked'	'C1 Lips'	'C2 Masked'	'A1 Cheek'	'C2 Cheek'	'C2 Masked'	'C2 Masked'	'A1 Cheek'	'C1 Masked'	'A1 Cheek'	'C2 Masked'	'C1 Masked'	'C2 Masked'	'Tomato'
			46	white	'A1 Lips'	'Tomato'	'Tomato'	'Orange (fruit)'	'C2 Forehead'	'C2 Cheek'	'Orange (fruit)'	'C1 Neck'	'Tomato'	'A1 Lips'	'C2 Lips'	'Tomato'	'Tomato'	'A1 Lips'	'Orange (fruit)'	'A1 Lips'	'Tomato'	'Orange (fruit)'	'Tomato'	'A1 Photo'
			47	white	'A1 Neck'	'C1 Forehead'	'C2 Photo'	'A2 Forehead'	'C2 Cheek'	'C2 Lips'	'A2 Forehead'	'C1 Hand'	'C1 Forehead'	'A1 Neck'	'C2 Neck'	'C1 Forehead'	'C1 Forehead'	'A1 Neck'	'A2 Forehead'	'A1 Neck'	'C1 Forehead'	'A2 Forehead'	'C1 Forehead'	'C2 Photo'
			48	white	'A1 Hand'	'C1 Cheek'	'C1 Forehead'	'A2 Cheek'	'C2 Lips'	'C2 Neck'	'A2 Cheek'	'C1 Masked'	'C1 Cheek'	'A1 Hand'	'C2 Hand'	'C1 Cheek'	'C1 Cheek'	'A1 Hand'	'A2 Cheek'	'A1 Hand'	'C1 Cheek'	'A2 Cheek'	'C1 Cheek'	'C1 Forehead'
			49	white	'A1 Masked'	'C1 Lips'	'C1 Cheek'	'A2 Lips'	'C2 Neck'	'C2 Hand'	'A2 Lips'	'Tomato'	'C1 Lips'	'A1 Masked'	'C2 Masked'	'C1 Lips'	'C1 Lips'	'A1 Masked'	'A2 Lips'	'A1 Masked'	'C1 Lips'	'A2 Lips'	'C1 Lips'	'C1 Cheek'
			50	white	'Yellow Lego'	'C1 Neck'	'C1 Lips'	'A2 Neck'	'C2 Hand'	'C2 Masked'	'A2 Neck'	'Strawberry'	'C1 Neck'	'Yellow Lego'	'Yellow Lego'	'C1 Neck'	'C1 Neck'	'Yellow Lego'	'A2 Neck'	'Yellow Lego'	'C1 Neck'	'A2 Neck'	'C1 Neck'	'C1 Lips'
			51	white	'Red Lego'	'C1 Hand'	'C1 Neck'	'A2 Hand'	'C2 Masked'	'C2 Photo'	'A2 Hand'	'A2 Forehead'	'C1 Hand'	'Red Lego'	'Red Lego'	'C1 Hand'	'C1 Hand'	'Red Lego'	'A2 Hand'	'Red Lego'	'C1 Hand'	'A2 Hand'	'C1 Hand'	'C1 Neck'
			52	white	'Orange (fruit)'	'C1 Masked'	'C1 Hand'	'A2 Masked'	'Tomato'	'A1 Photo'	'A2 Masked'	'A2 Cheek'	'C1 Masked'	'Orange (fruit)'	'Ping Pong Ball'	'C1 Masked'	'C1 Masked'	'Orange (fruit)'	'A2 Masked'	'Orange (fruit)'	'C1 Masked'	'A2 Masked'	'C1 Masked'	'C1 Hand'
			53	white	'C2 Photo'	'Red Lego'	'C1 Masked'	'Tomato'	'Yellow Lego'	'Ping Pong Ball'	'Tomato'	'A2 Lips'	'Red Lego'	'C2 Photo'	'Orange Phone'	'Red Lego'	'Red Lego'	'C2 Photo'	'Tomato'	'C2 Photo'	'Red Lego'	'Tomato'	'Red Lego'	'C1 Masked'
			54	white	'C1 Forehead'	'A1 Forehead'	'C1 Photo'	'C2 Forehead'	'C1 Forehead'	'Red Lego'	'C2 Forehead'	'A2 Neck'	'A1 Forehead'	'C1 Forehead'	'A2 Photo'	'A1 Forehead'	'A1 Forehead'	'C1 Forehead'	'C2 Forehead'	'C1 Forehead'	'A1 Forehead'	'C2 Forehead'	'A1 Forehead'	'Orange Phone'
			55	white	'C1 Cheek'	'A1 Cheek'	'A1 Forehead'	'C2 Cheek'	'C1 Cheek'	'Yellow Lego'	'C2 Cheek'	'A2 Hand'	'A1 Cheek'	'C1 Cheek'	'A1 Photo'	'A1 Cheek'	'A1 Cheek'	'C1 Cheek'	'C2 Cheek'	'C1 Cheek'	'A1 Cheek'	'C2 Cheek'	'A1 Cheek'	'C1 Photo'
			56	white	'C1 Lips'	'A1 Lips'	'A1 Cheek'	'C2 Lips'	'C1 Lips'	'A1 Forehead'	'C2 Lips'	'A2 Masked'	'A1 Lips'	'C1 Lips'	'A2 Forehead'	'A1 Lips'	'A1 Lips'	'C1 Lips'	'C2 Lips'	'C1 Lips'	'A1 Lips'	'C2 Lips'	'A1 Lips'	'Red Lego'
			57	white	'C1 Neck'	'A1 Neck'	'A1 Lips'	'C2 Neck'	'C1 Neck'	'A1 Cheek'	'C2 Neck'	'C1 Photo'	'A1 Neck'	'C1 Neck'	'A2 Cheek'	'A1 Neck'	'A1 Neck'	'C1 Neck'	'C2 Neck'	'C1 Neck'	'A1 Neck'	'C2 Neck'	'A1 Neck'	'A2 Forehead'
			58	white	'C1 Hand'	'A1 Hand'	'A1 Neck'	'C2 Hand'	'C1 Hand'	'A1 Lips'	'C2 Hand'	'C2 Photo'	'A1 Hand'	'C1 Hand'	'A2 Lips'	'A1 Hand'	'A1 Hand'	'C1 Hand'	'C2 Hand'	'C1 Hand'	'A1 Hand'	'C2 Hand'	'A1 Hand'	'A2 Cheek'
			59	white	'C1 Masked'	'A1 Masked'	'A1 Hand'	'C2 Masked'	'C1 Masked'	'A1 Neck'	'C2 Masked'	'A2 Photo'	'A1 Masked'	'C1 Masked'	'A2 Neck'	'A1 Masked'	'A1 Masked'	'C1 Masked'	'C2 Masked'	'C1 Masked'	'A1 Masked'	'C2 Masked'	'A1 Masked'	'A2 Lips'
			60	white	'C1 Photo'	'Strawberry'	'A1 Masked'	'Strawberry'	'A2 Forehead'	'A1 Hand'	'Strawberry'	'Red Lego'	'Strawberry'	'C1 Photo'	'A2 Hand'	'Strawberry'	'Strawberry'	'C1 Photo'	'Strawberry'	'C1 Photo'	'Strawberry'	'Strawberry'	'Strawberry'	'A2 Neck'
			61	white	'A2 Forehead'	'A2 Forehead'	'A1 Photo'	'A1 Forehead'	'A2 Cheek'	'A1 Masked'	'A1 Forehead'	'Yellow Lego'	'A2 Forehead'	'A2 Forehead'	'A2 Masked'	'A2 Forehead'	'A2 Forehead'	'A2 Forehead'	'A1 Forehead'	'A2 Forehead'	'A2 Forehead'	'A1 Forehead'	'A2 Forehead'	'A2 Hand'
			62	white	'A2 Cheek'	'A2 Cheek'	'Orange Phone'	'A1 Cheek'	'A2 Lips'	'Tomato'	'A1 Cheek'	'Ping Pong Ball'	'A2 Cheek'	'A2 Cheek'	'C1 Photo'	'A2 Cheek'	'A2 Cheek'	'A2 Cheek'	'A1 Cheek'	'A2 Cheek'	'A2 Cheek'	'A1 Cheek'	'A2 Cheek'	'A2 Masked'
			63	white	'A2 Lips'	'A2 Lips'	'A2 Forehead'	'A1 Lips'	'A2 Neck'	'Strawberry'	'A1 Lips'	'A1 Photo'	'A2 Lips'	'A2 Lips'	'C1 Forehead'	'A2 Lips'	'A2 Lips'	'A2 Lips'	'A1 Lips'	'A2 Lips'	'A2 Lips'	'A1 Lips'	'A2 Lips'	'Yellow Lego'
			64	white	'A2 Neck'	'A2 Neck'	'A2 Cheek'	'A1 Neck'	'A2 Hand'	'A2 Photo'	'A1 Neck'	'A1 Forehead'	'A2 Neck'	'A2 Neck'	'C1 Cheek'	'A2 Neck'	'A2 Neck'	'A2 Neck'	'A1 Neck'	'A2 Neck'	'A2 Neck'	'A1 Neck'	'A2 Neck'	'C2 Forehead'
			65	white	'A2 Hand'	'A2 Hand'	'A2 Lips'	'A1 Hand'	'A2 Masked'	'C1 Forehead'	'A1 Hand'	'A1 Cheek'	'A2 Hand'	'A2 Hand'	'C1 Lips'	'A2 Hand'	'A2 Hand'	'A2 Hand'	'A1 Hand'	'A2 Hand'	'A2 Hand'	'A1 Hand'	'A2 Hand'	'C2 Cheek'
			66	white	'A2 Masked'	'A2 Masked'	'A2 Neck'	'A1 Masked'	'A2 Photo'	'C1 Cheek'	'A1 Masked'	'A1 Lips'	'A2 Masked'	'A2 Masked'	'C1 Neck'	'A2 Masked'	'A2 Masked'	'A2 Masked'	'A1 Masked'	'A2 Masked'	'A2 Masked'	'A1 Masked'	'A2 Masked'	'C2 Lips'
			67	white	'A1 Photo'	'C1 Photo'	'A2 Hand'	'C2 Photo'	'A1 Photo'	'C1 Lips'	'C2 Photo'	'A1 Neck'	'C1 Photo'	'A1 Photo'	'C1 Hand'	'C1 Photo'	'C1 Photo'	'A1 Photo'	'C2 Photo'	'A1 Photo'	'C1 Photo'	'C2 Photo'	'C1 Photo'	'C2 Neck'
			68	white	'A2 Photo'	'C2 Photo'	'A2 Masked'	'C1 Photo'	'C2 Photo'	'C1 Neck'	'C1 Photo'	'A1 Hand'	'C2 Photo'	'A2 Photo'	'C1 Masked'	'C2 Photo'	'C2 Photo'	'A2 Photo'	'C1 Photo'	'A2 Photo'	'C2 Photo'	'C1 Photo'	'C2 Photo'	'C2 Hand'
			69	white	'Orange Phone'	'A1 Photo'	'C2 Hand'	'A1 Photo'	'C1 Photo'	'C1 Hand'	'A1 Photo'	'A1 Masked'	'A1 Photo'	'Orange Phone'	'C2 Photo'	'A1 Photo'	'A1 Photo'	'Orange Phone'	'A1 Photo'	'Orange Phone'	'A1 Photo'	'A1 Photo'	'A1 Photo'	'C2 Masked'
			70	white	'Ping Pong Ball'	'A2 Photo'	'Ping Pong Ball'	'A2 Photo'	'Orange Phone'	'C1 Masked'	'A2 Photo'	'Orange Phone'	'A2 Photo'	'Ping Pong Ball'	'Orange (fruit)'	'A2 Photo'	'A2 Photo'	'Ping Pong Ball'	'A2 Photo'	'Ping Pong Ball'	'A2 Photo'	'A2 Photo'	'A2 Photo'	'A2 Photo'
