# Supplementary material for: Paradoxical impact of memory on color appearance of faces
Source: Nat Commun. 2019 Jul 8;10:3010. doi: 10.1038/s41467-019-10073-8 (PMC6614425; doi:10.1038/s41467-019-10073-8)
Supplement: Supplementary file 6 — Source Data [file 41467_2019_10073_MOESM6_ESM.xlsx]

## Sheet: RAW_DATA
analysis code is available at: https://neicommons.nei.nih.gov/#/facecolor
				Subject Matches																									Data from follow-up session				Subject Matches
Stimulus	lighting condition	CIE L*,a*,b*	Spectral measurement	S1	S2	S3	S4	S5	S6	S7	S8	S9	S10	S11	S12	S13	S14	S15	S16	S17	S18	S19	S20		Stimulus KEY:				Stimulus	lighting condition	CIE L*,a*,b*	Spectral measurement	S5	S7	S19
C1 cheek	White	L*	74	86.9	92.8	91.1	91.5	95.7	95.2	93.5	97.4	91.1	89	87	93.9	95.1	85.3	96.4	86.3	86.3	85	84.3	92.5		C1 = Caucasian model #1				C1 cheek	White	L*	79.9089	92.3303	82.6376	85.7501
		a*	17.5	17.7	7.9	8.8	6.7	-0.8	0.7	2.9	-1.3	9.9	13	15.9	2.4	1.7	18.5	0.4	15.3	16.7	18.4	19.3	7.5		C2=Caucasian model #2						a*	17.0482	4.05745	18.6959	16.6906
		b*	17.6	20.8	16.2	26.8	34.4	35.4	32.3	36.6	23	21.6	25.1	29.3	35	27.3	33.5	23.1	41.6	32.5	38.4	40.4	20.8		A1 = African American model #1						b*	8.03884	41.6032	18.9241	39.2636
	LPS	L*	78.4	97.4	96.1	97	96.4	97	96.2	97.3	97.2	93.8	94.5	94.8	97.4	96.4	97.9	96.4	97.3	96.8	97.6	98.3	96.4		A2= African American model #2					LPS	L*	78.4151	53.4289	50.247	54.021
		a*	25.7	-13.8	-21.1	-16.2	-19.1	-16.1	-20.2	-14.2	-14.7	-35.3	-30.4	-29.2	-13.5	-19.2	-10.9	-19.3	-14.1	-17	-12.7	-8.9	-19.4								a*	25.7285	-19.5921	-18.5182	-20.469
		b*	132.2	68.5	31.2	57	43.1	63	22	24.8	42.2	75	34.7	75.4	31.2	58.4	30.3	30.9	53.8	61.1	33	35.3	53.6								b*	132.16	35.139	34.8506	39.2869
C2 cheek	White	L*	74	94.9	95.5	89.1	85.4	94.7	95	89.4	99	95.2	91.4	89.3	92.7	91.7	93.4	93.1	89.2	88.9	92.1	92.9	92.6						C1 cheek w/ face-masked	White	L*	79.9089	89.448	85.447	79.6393
		a*	23.6	2.2	2.5	9.9	19	0.9	1	10.1	-5.1	3.8	7.6	10.9	3.4	7.7	4.1	6.3	10.2	11.5	6.9	4.1	4.1								a*	17.0482	15.2856	21.6785	29.9172
		b*	19	26.7	20.3	41.5	28.8	35.9	32.5	36.4	22.5	16.2	30.1	33.3	40.8	27.1	30.3	21.9	39.1	34.1	27.9	35.6	38.2								b*	8.03884	9.76988	14.2647	32.6533
	LPS	L*	72.3	97.6	93.9	87.2	95.9	95.1	93.9	93.2	93.1	93	94.9	96.9	96.4	96.9	51	96	95	97.9	95.8	97.6	95							LPS	L*	78.4151	83.3643	83.1186	63.4768
		a*	23.8	-12.4	-34.7	-28.1	-22.4	-27.2	-34.8	-39.5	-39.9	-40.9	-28.1	-16.2	-19.4	-16.7	-16.4	-21.8	-27.4	-10.7	-22.7	-12.4	-27.4								a*	25.7285	19.105	18.1112	14.785
		b*	121.8	26.6	51.2	55.6	49.4	73.8	57.7	67.3	49.3	74	64.2	24.7	57.3	51.9	30.3	47.2	68	41.3	43.4	33.1	49.7								b*	132.16	57.3435	42.8418	49.2023
A1 cheek	White	L*	63.2	35	20.8	36	29.8	15.4	23.2	24.2	22.6	30.4	35.2	30.9	37	24.1	24.3	27	34.6	25.4	17.6	32.6	20.2						C1 forehead	White	L*	88.6951	92.916	88.3329	92.8791
		a*	12.9	0.9	13.4	7.7	9.4	5.8	10.6	4.9	10.7	15.8	12.5	11.6	13.7	9.3	5	9.1	12.1	5.1	14	10.2	11.3								a*	19.9375	8.20991	11.5556	4.07877
		b*	21.6	27.6	24.7	22.5	20.7	18.3	21.2	19	22.6	32.9	30.9	28.3	31.1	24.6	18.3	24.9	30.9	21.7	24	31.5	26.6								b*	8.61275	14.1652	25.5326	35.5577
	LPS	L*	50	57.2	43.3	62.8	35.6	45.8	54	72.9	33.9	15.2	51.6	26.6	58.7	41.2	43.6	54.7	47.1	42.3	27.1	45.8	42.6							LPS	L*	72.2285	66.8069	80.6904	51.7516
		a*	18	-12.1	-12.1	-19.7	-6.2	-14.7	-11.8	1.2	-13.2	-9.9	-14.9	-0.3	-16.1	-9.7	-18.2	-18.2	-35.4	-13.5	-15.3	-10.1	-6.8								a*	23.9679	-19.5711	-12.0548	-13.9824
		b*	85.1	29.8	13.2	31.8	27.1	17.9	41.9	55.9	26.1	14.2	37.8	26.1	45.8	32.9	30.2	36.5	28.3	39.6	25	32.9	26.6								b*	121.974	41.5597	55.7299	38.8682
A2 cheek	White	L*	58.8	21.4	13.9	27.6	26	37.2	20.7	22.7	21.2	23.4	39.4	32.1	27.2	27.4	22.6	21.9	23.5	30.8	26.4	27	24.5						C1 forehead w/ face-masked	White	L*	83.6524	95.3384	92.5243	95.0023
		a*	11.3	8.3	18.5	4.6	7.4	16.4	15.1	13.3	7.4	15.7	11.8	7.8	10	4	10.6	14.8	11.8	6.9	9.3	6.8	15.2								a*	19.1226	1.59643	7.64615	2.58304
		b*	18.7	21.9	18.6	21.3	17.6	33.2	21	24.9	24.6	17.3	25.9	24.4	30.4	21.7	23.9	28.4	22.3	23.6	25	21.4	26.7								b*	18.9426	25.9052	19.9978	23.8417
	LPS	L*	53.2	14.3	15.7	34.3	34.7	11.6	32.8	38.8	23	12.6	46.2	60.4	30.4	32.4	24.5	37.1	31.7	30.5	23.6	38.6	45							LPS	L*	72.2285	88.7855	86.5081	90.417
		a*	18.7	-6.9	0.6	-8	-14.2	-5.9	-14.4	-14.1	-10.7	-4.3	-12.4	-15.8	-4.8	-8	-8	-19	-11.7	-7.5	-14.3	-9.4	-19.3								a*	23.9679	8.33845	16.1954	5.45212
		b*	90.6	15.2	13	4.7	30.8	4.1	26	27.1	8.6	4.6	34.6	44.4	12.5	10.1	2.6	26.2	18.4	14.4	19.2	10.3	32.6								b*	121.974	58.1075	33.1291	56.5163
C1 forehead	White	L*	83.7	89.4	91.4	95.5	91.1	96.8	91.8	94.9	97.5	89.2	93.9	81.3	92.7	93.8	93	94.3	88.4	93.7	91.3	94.4	94.3						C1 hand	White	L*	65.1368	85.1189	89.6147	92.0512
		a*	19.1	12.4	10.1	1.1	8.8	-3	8.3	3.4	-2.2	13	3.6	26.9	4.7	1.9	4.6	4.2	10.5	5.3	9.6	3.7	4.3								a*	11.1873	17.7611	10.9302	6.69089
		b*	18.9	24.3	17.8	26.9	26.8	37.1	23	20.8	26.8	22.8	28.7	30	33.3	38.6	31.5	22.1	47.1	21.4	21.4	23.1	21.3								b*	10.3617	40.3315	24.5351	29.1534
	LPS	L*	72.2	97	96.6	96	96.9	98.4	96.6	97.6	95.8	94	95.6	96.1	97.3	95.1	97.3	97	97.3	90	97.4	98.5	96.5							LPS	L*	69.4182	87.4472	89.1896	85.4931
		a*	24	-4.6	-18.1	-21.7	-16.6	-8.4	-18	-12.4	-22.9	-33.8	-23.9	-21.2	-14.1	-27.2	-14.4	-16.1	-14.2	-29.6	-13.9	-7.6	-18.9								a*	23.0769	13.9628	8.95113	0.848051
		b*	122	44.5	43.4	51.9	43.3	41.9	21.3	26.6	45	74.5	69.1	63.2	48.3	65.7	32.6	34.6	68.7	54.2	41.2	31.2	58.8								b*	117.345	35.9063	37.3008	51.0617
C2 forehead	White	L*	83.7	93.9	97.3	91	88.3	92.6	90	92.7	99	96.3	93.5	91.9	95.7	90.9	97.2	90.8	94.4	91.4	87.9	92.9	94.1						C1 lips	White	L*	39.2211	76.4103	76.0822	78.0395
		a*	20.5	5.2	-0.4	6.8	11.3	2.5	7.4	4.7	-5.2	2.6	5.8	4.7	2	6.3	-2.4	11.2	0.9	7.7	15.8	6.8	3.5								a*	15.3655	37.8435	32.2913	21.293
		b*	20.6	20	19.6	40.1	42.8	49.5	47.4	33.3	24.9	13.1	20.8	42.4	20.9	44.6	30.2	17.5	38.9	29.7	21.2	21.3	26.9								b*	-2.87327	25.2649	-14.2449	23.1781
	LPS	L*	69.6	98.1	94.5	86.8	96.7	93.9	95	94.2	94.2	91.8	95.5	97.5	97.3	97.5	63.3	95.9	96.1	97.2	96.8	97.6	95.2							LPS	L*	46.7744	83.4613	53.7911	39.0553
		a*	23.3	-10.2	-31	-22.7	-17.4	-34.8	-27.5	-32.4	-32.4	-34.9	-24.5	-13.1	-14.2	-13.2	-21.1	-22.3	-21	-15.1	-17.2	-12.6	-26.2								a*	17.1633	20.786	13.2557	21.2726
		b*	117.7	48.2	58.2	51.7	41.1	67.1	40.6	50.1	61	74.7	71.4	38.2	40.8	36.2	43.5	54.4	72.9	44.9	42	42	36.9								b*	79.7168	42.0934	23.9646	33.8451
A1 forehead	White	L*	68.7	31.2	15.9	38.2	36	22.1	22.4	28.9	24.5	31.1	43.9	95.4	41.4	30.7	46	32.6	39.5	36.6	23.4	20.9	15.1						C1 forehead, mirror upsidedown	White	L*	79.9089	94.3333	86.7943	91.7454
		a*	13.3	-1.1	21.8	6.6	22.6	5.9	12.3	5.4	15.2	20.3	-0.3	0.4	12.5	15.1	2	12.2	15.8	8	11.4	6.1	7.3								a*	17.0482	7.19364	16.1839	7.85856
		b*	18.4	21.5	20.9	24.2	30.9	22.3	21.2	24	27.8	34	20.9	31.7	32.2	32.6	22.4	28.9	31.6	31.3	27.9	24.2	20.6								b*	8.03884	8.03745	29.959	25.831
	LPS	L*	55.8	33.7	64.4	51.6	45.2	41.9	40.2	69.8	59.2	18.7	52.5	44.6	68.3	43.3	51.4	51.5	52.5	52.4	32.7	49.6	26							LPS	L*	78.4151	69.6589	96.6199	86.7119
		a*	19.5	6.2	-10.7	-14.6	-2.1	-15.8	-16.1	-28.4	-25.7	-15.8	-11.6	-0.6	-16.6	-12.4	-18.2	-18	-44.4	-12.4	-21.1	-8.5	12.1								a*	25.7285	-14.1151	-18.0812	-15.0086
		b*	94.8	31.6	9.2	31.6	31.8	19	31.5	59.2	40.9	22.2	45.3	27.5	55.7	39.6	33.7	40	37.8	43.5	29.5	43.5	24.8								b*	132.16	40.4783	46.1425	55.8821
A2 forehead	White	L*	61.8	17.3	25.4	33.1	39	22.6	21.7	29.9	22.1	19.3	44.6	29.2	26.4	38	36	41.7	16.8	31.4	27.8	34.9	24.4						C1 forehead, mirror upright	White	L*	79.9089	90.5811	85.4105	92.9547
		a*	12.5	1.9	38.4	13.9	10	2.7	9.6	20	8.8	15.1	11.2	19.5	9	11.9	3.4	23.8	11	2.8	10.2	9.3	15.1								a*	17.0482	10.2036	15.2923	5.77601
		b*	20.4	12.5	31.1	28.3	22.3	24.4	22.9	28.2	22	18.9	26.5	30.4	29.7	28.6	19.7	39	17.9	20.1	25.2	27.5	29.2								b*	8.03884	24.4468	20.6073	25.5765
	LPS	L*	47.6	29.2	18.8	43.1	57.6	13.1	45.9	58	30.5	20.3	43.7	71.4	27.1	35.7	29.2	54.9	41.3	21.5	13	36.4	37.4							LPS	L*	78.4151	76.0665	71.4834	96.3572
		a*	17.3	-18.8	-0.5	-13.8	-18.2	-5.4	-18.8	-18	-10.1	-5.7	-12.3	-20.5	-8.9	-8.1	-9.2	-19.6	-6.9	-6	-6	-6.5	-16.7								a*	25.7285	-19.8715	-18.0829	-19.6364
		b*	80.4	30.6	11.7	2.1	48.3	1.7	29.4	41.5	8.3	7	38	47.7	14.5	8.4	9.3	29.3	22.8	8.4	9.5	19.6	29.9								b*	132.16	43.9271	29.0563	65.8249
C1 photo (forehead)	White	L*	68.9	86.8	98.2	92.1	94.3	95.8	94.1	88.1	95.7	94.6	93.9	88.5	90.7	91	88.2	90.5	91.2	92.8	94.8	93.4	96.5						C1 neck	White	L*	46.8536	90.1103	93.1989	88.9292
		a*	17.4	16.2	-9.1	5.6	3.1	0	2.1	13.2	2.1	2	2.5	13.6	8	8.3	12.3	7.2	7.7	4.9	1.8	2.4	-1.7								a*	9.27869	9.30281	4.36429	2.45754
		b*	27.2	30	29.9	34.7	27.6	29.8	34.4	32.8	20.1	30	33.8	26.3	36	30.9	37.2	43	32.4	32.1	29.5	40.6	32.7								b*	8.7035	34.1468	18.62	23.2692
	LPS	L*	46.4	97.3	98.6	84.3	98.5	95.2	98.6	97	98.1	96.8	98.9	97.1	98.2	97.2	97.9	95.1	94.9	97.8	92.7	98.6	98.2							LPS	L*	40.677	94.8836	88.9485	54.0372
		a*	17	-3.4	-7.4	3.4	-7.6	-3.3	-7.1	-16	-9.9	-5.9	-5.9	-4.3	-9.4	-14.5	-10.8	-2.1	-4.8	-11.7	0.6	-7.3	-9.5								a*	15.3217	1.99132	11.7343	5.82751
		b*	79	34.7	17.7	35	38.5	57.1	15.7	33.8	22.3	55.9	24.7	41.8	29.4	24.7	23.3	49	74.4	24.7	61.4	21	34.7								b*	69.4558	27.8579	32.4113	26.0164
C2 photo (forehead)	White	L*	83	88.6	97	93.1	93.4	93.6	95.8	86	96.2	95.9	93.6	92.1	88.4	92.3	93.5	87.5	93.3	93.1	93.9	94.7	91.4						C1 photo (forehead)	White	L*	68.9103	91.8042	87.6951	92.8175
		a*	15.6	14	-0.6	5.3	4.1	3.6	1.1	16.6	-1.9	1.7	5.2	5.5	12.9	5.5	3.3	14.1	2.1	2.4	5	0.9	7.6								a*	17.415	5.4964	15.0771	3.77555
		b*	29.5	23.8	22.6	26.2	30.3	31.4	24.8	36.1	36	20.8	22.6	35.9	32.2	32.9	33.8	34.6	43	43.6	21.2	35.9	30.1								b*	27.1753	38.5464	26.6405	37.9875
	LPS	L*	57	98.1	98.5	97.4	91.7	98.2	92.4	98.1	97.9	97.4	97.1	97.8	97.8	96.6	97.4	96.2	96.4	96.8	94.9	95.7	90							LPS	L*	46.3651	96.2273	92.0512	90.0842
		a*	19.8	-4.4	-7.7	-13.7	5.2	-9.5	0.4	-9.9	-11.1	-8.1	-5.5	-11.7	-11.7	-18	-13.9	-2.1	-19.4	-16.9	-3.5	-23.2	4.8								a*	17.0059	-20.3398	6.69089	-7.15301
		b*	96.8	32.4	23.4	50.8	41.4	34.7	68.4	24.4	27.3	63.7	48.6	22.6	40.6	63.9	41.2	38	79.7	56.4	62.6	58.9	69.1								b*	79.0377	49.8858	29.1534	32.863
A1 photo (forehead)	White	L*	49.4	32.4	35.5	37.1	24.7	23.4	28.1	27.1	24.2	25.8	91	25	32.3	33.4	18.8	28.9	26	28.5	32.7	32.1	21.3						C1 scrambled photo, (forehead)	White	L*	68.9103	89.9975	79.0975	93.2944
		a*	13.7	7	33.4	10.3	9.4	8.8	15.5	9.6	4.6	25	12	8.1	13.1	4.8	5.5	10.2	12.2	12.9	27.1	5.7	15.2								a*	17.415	7.44563	27.869	2.10818
		b*	28.6	19.5	38.9	23.3	21.9	26.2	31.7	27.4	22.4	27.8	12.5	20	26.3	21.2	20.3	29.6	22.9	29	37.8	27.3	27								b*	27.1753	47.4212	35.1051	43.0339
	LPS	L*	39.8	37.5	22.5	48.5	86.1	25.8	31.8	37.1	17.4	28.8	62.8	26.3	36.8	17.6	36.7	22.7	24.2	30.8	17.6	30.9	46.3							LPS	L*	46.3651	91.9288	69.8812	81.5619
		a*	15.4	-8.3	7.5	9.6	13.1	1.5	9	-3	2.1	-8.1	-8.3	11.1	0.5	3.2	-5.1	13.4	7.2	11.4	3.2	-2.5	-5.1								a*	17.0059	6.10071	15.7142	7.21869
		b*	67.9	20.7	27.9	24.6	62.4	23.1	25.5	19.3	18	13.8	52.2	27.9	24.2	22.5	22.5	23	16.9	31	22.9	23.7	34.7								b*	79.0377	33.653	24.934	70.0391
A2 photo (forehead)	White	L*	48.7	15.3	18.3	31.2	26.6	23.4	22.7	26.4	17	42.1	27.7	31.3	28.6	22.4	26.7	25.6	19.3	23	20.9	22.8	28.6						Doll face	White	L*	71.3099	87.9213	85.4084	67.7677
		a*	14.7	10.8	16.2	12.8	12.1	6.4	13.4	15.6	6.5	20.3	5	11.3	13.5	4.6	10.5	5.7	10.3	4.7	13.6	8.9	1.9								a*	11.4838	10.913	12.6318	15.3037
		b*	29.3	17.4	20.7	27	22.1	20.3	23.6	29.5	22.5	33.5	18	22.5	28.7	19.8	25.4	21.9	24.2	16.9	21.1	27.8	20.3								b*	20.508	50.692	46.3738	39.3626
	LPS	L*	38.4	30.2	20.4	36.6	85.9	33.3	16.9	60.4	18.3	15.7	47.2	39.7	28.2	20.8	52.5	21.4	21.3	22.4	15.6	29.3	33.7							LPS	L*	92.2206	62.632	73.9316	44.2176
		a*	13.9	-3.3	6.8	-8.1	13.5	-2.7	6	-6.4	-2.9	4.1	-13.3	7.4	2.5	11.1	-3.4	-0.1	10.4	10	6.5	0.1	12.5								a*	28.8078	-14.9875	13.4034	-19.4128
		b*	65.6	15	26.3	15.4	62.6	23.2	20.5	41.6	19.3	18.1	39.4	24.8	21.8	26.2	31.7	17.7	22.6	23.7	19.5	24.1	29.4								b*	154.422	52.0898	26.9904	11.0756
C1 forehead w/ face-masked	White	L*	83.7	91	92.5	88.4	92	91	94.4	87.9	93.5	93.3	90	86.7	94.2	89.2	88.4	95	92.8	95.3	92.1	90	95.9						Doll hand	White	L*	63.3792	85.891	80.4788	60.9924
		a*	19.1	8.1	7.6	12	6.5	7	3.6	12.2	5.9	5	12.7	14.7	1.1	10.3	12	2.6	8.9	1.6	6.7	10.1	0.4								a*	12.3543	13.4329	22.2562	11.8704
		b*	18.9	31.7	20	36.6	30.4	38.1	24	41.1	20	26	17.3	39.9	39.5	38.2	36.6	23.8	12.3	25.9	29.2	30.6	27.4								b*	22.2977	62.9636	52.244	35.4436
	LPS	L*	72.2	90	86.5	89.8	88.5	94.8	81.1	87.9	91.4	90.5	85.4	86.2	92.4	95.6	92	90.4	85.3	88.8	85.7	90.7	89.6							LPS	L*	91.2705	93.2222	82.0717	20.6235
		a*	24	6.3	16.2	5.1	7.2	-2.7	22.4	11	2.2	5.9	14	12.1	1.8	-3.9	2.2	5.5	13.5	8.3	12.7	4.1	5.4								a*	28.4875	1.74712	13.6213	2.22465
		b*	122	55	33.1	70	73.5	58.2	71.9	49.5	69.2	51.6	66.8	71.5	56.4	56.3	59.4	56.5	74.9	58.1	74.8	63.6	71.2								b*	152.9	46.2088	43.1056	17.785
C2 forehead w/ face-masked	White	L*	83.7	93.1	95.3	90.4	88	90.1	94.4	90.1	98.7	78	94.3	87.9	90.7	90.7	92.9	93.7	88.7	94.5	90.6	90.9	95.1						Red Lego	White	L*	46.5199	59.1048	55.5593	58.4329
		a*	20.5	5.1	1.4	5.3	12.5	10.4	2.3	10.5	-3.9	14.4	3.2	12.2	8.3	9.4	4.3	5.3	11.9	1.5	10.1	7.9	3								a*	55.3442	76.1934	86.4345	78.0891
		b*	20.6	27.8	27.1	58.7	39.1	28.5	30.2	27.3	25.4	19.5	26.4	41.1	33.2	28	33.9	21.4	34.3	33.7	25.3	33.8	21.4								b*	59.8963	62.9127	55.25	61.8174
	LPS	L*	69.6	39.7	81.1	91.5	90.4	89.3	87.4	91.4	89.3	89.6	79.7	82.3	92.9	85.7	91.4	87	87.3	92.4	87.9	90.7	90.1							LPS	L*	33.3672	78.3275	35.4449	22.1002
		a*	23.3	7.3	22.3	1.4	3.8	6.8	9.8	6.1	6.9	8	25.4	19.8	0.2	14	2	11.7	9.4	3	8.2	4	6.7								a*	14.6446	28.4647	5.14737	19.7575
		b*	117.7	31.7	72.8	74.7	72.7	63.2	70.1	39.3	62.2	49	72.2	73.4	62	60	70.8	59.2	75.9	47.8	76.2	64.3	51.2								b*	57.0112	71.5184	11.2747	25.5694
A1 forehead w/ face-masked	White	L*	68.7	16	31.2	26.2	26.2	14.7	16.7	25.7	13.2	24.3	46.7	30.5	28.9	37.6	35.5	20.3	20.9	23.5	26	27.7	24.1						Yellow Lego	White	L*	88.543	94.8175	94.815	89.4227
		a*	13.3	8.1	31.9	3.2	6	5.8	5.3	17.3	5.8	12.4	17.5	12.3	10.2	8.2	9.5	6.6	6.1	6.8	18.3	12.1	13.9								a*	7.33004	-5.18735	-6.57707	6.02343
		b*	18.4	17.5	36.4	18.2	17.7	20	20.2	28	16.2	30.3	47.3	28.6	29.6	26.7	30.9	19.3	23.1	23.2	31.2	25.9	29.4								b*	92.7398	79.8422	79.0329	68.0828
	LPS	L*	55.8	25	32.2	38.8	14.4	17	12.7	16.6	24.9	9.8	19	20	30.6	31.2	24.6	16.1	24.4	31.9	21.2	29.6	12							LPS	L*	71.4734	91.4766	88.6524	99.1625
		a*	19.5	8.3	20.4	9.3	7.7	6.7	6.8	7.7	12.3	8	14.1	7.7	8.3	11	9	5.6	15.1	7	5	3.8	7.1								a*	27.7691	1.16981	-3.1998	-1.64032
		b*	94.8	24.8	35.3	30.9	18.9	21.1	16	20.3	28.8	13.8	25.5	25.6	30.9	26.3	26.8	18.6	29.5	27.2	27	26.4	15.8								b*	120.808	78.0426	62.4822	11.7646
A2 forehead w/ face-masked	White	L*	61.8	23	26.8	22.4	32.3	18	11.3	7	18.3	13.2	32.6	25.1	28.2	24.7	18.3	24.3	26	28.2	15	26.4	19.4						Orange (fruit)	White	L*	82.5933	93.249	76.7554	84.3542
		a*	12.5	7.2	20.9	4.9	17	10.2	7.4	10.3	6.3	5.8	3.4	8.5	14.1	11.8	11.5	2.5	18.4	11.7	9.9	9.3	13.1								a*	20.254	-2.22962	27.3464	15.6895
		b*	20.4	20.6	25.7	16.3	31.3	21.5	14.9	9.6	21.1	16.6	18.9	22.9	32.1	26.6	22.9	21.7	30	29.1	20	25	25.8								b*	80.598	78.9918	70.2231	71.8494
	LPS	L*	47.6	20.2	10.7	26.4	13.1	17.8	15.2	23.5	39.5	12.6	28.3	18.1	28.9	22.8	26.5	18.4	20.6	28.6	19.8	23.9	22.4							LPS	L*	63.3164	77.756	86.6461	82.1413
		a*	17.3	5.9	8.1	1.7	8.2	4	1.8	6.7	4.4	9.3	16.2	13.2	5.6	9	12	9.2	7.6	1.9	12.2	0.6	14.3								a*	21.5348	29.9008	11.6173	20.2643
		b*	80.4	19.8	10.8	14.1	17.9	22.5	17.4	25.5	33.3	17.6	28.6	22.8	29.7	26.2	24	23.1	24.5	20.3	25.8	21.1	22								b*	107.363	69.0994	66.1272	71.8544
C1 Neck	White	L*	36.8	88.4	93.2	90.3	89.4	98.4	95.4	89.9	94.5	92.8	90.4	87.8	88.8	90.6	88	94.4	91.5	92.2	89	90.5	95.3						Phone (orange)	White	L*	73.4936	73.6884	72.4679	80.0809
		a*	9.3	10.6	6.8	8.7	10.1	-5.7	2	9.7	2.6	6.4	9.4	12.8	11	9	12.7	4.8	9.3	6	13.2	9.9	1.3								a*	35.3235	40.8475	41.2456	26.8025
		b*	13.9	45.8	18.7	36	36.8	37.6	23.1	33.5	28.2	23.7	30.2	39.3	38.7	30.9	36.6	18.5	20.4	31.4	24.3	26.5	27.9								b*	51.4438	48.2946	61.5176	49.2041
	LPS	L*	40.7	91.9	98.2	93.1	93.6	92	96.1	87.1	95.2	92.8	94.4	97.2	74.4	98	93.5	90.8	91.9	91.6	88.6	90.2	88.6							LPS	L*	54.6746	82.8216	85.3704	88.7855
		a*	15.3	3.1	-9.1	2.5	3.7	5.3	-1.4	15	-2	0.9	-0.4	-15.1	18.1	-10.2	-1.1	4.8	4.7	3	9	5.8	8.8								a*	19.5007	24.3486	4.44839	8.33845
		b*	69.5	53.6	25.4	42.4	30.1	37.1	35.4	33.8	48.2	57.5	46.6	56.5	59.1	42.6	64.1	55.7	42.4	59	54.9	56.7	57.2								b*	92.9955	27.1567	45.3885	58.1075
C2 Neck	White	L*	36.8	92.7	91.4	90.5	87.5	93.7	93.7	88.1	98.7	91.9	93.6	88.2	92.5	92	94.4	96.4	90.3	95.7	88.1	90.7	95.5						Ping pong ball	White	L*	86.2658	100	99.4682	99.2227
		a*	10.3	5.7	8.6	7	14.2	4.3	5.3	12.9	-6.9	8.7	6.4	13.3	3.8	3.9	2.2	0.2	7.6	2	14.2	9.5	1.1								a*	-4.3214	0	-0.0605036	-3.91613
		b*	14	28.6	25.4	45	33.8	26.1	21.8	35.3	33.8	19.7	17.1	31.5	41	45.8	31.4	24.3	42.4	20.9	27.5	27.2	26.9								b*	8.34133	0	0.0647979	2.82679
	LPS	L*	49	96.7	98.4	94.9	71.3	95.1	96.1	94.5	95.2	97.9	89.5	86.8	87.6	88	57.8	90	96.5	90.5	87.9	92.2	96.1							LPS	L*	65.9413	83.5462	93.4985	97.2919
		a*	17.5	-5	-8.3	-1.9	-0.3	-3.5	-3.8	1.2	-3.3	-11	7.7	12.5	9.5	11.4	3.9	7.3	-3.5	6	12	2.2	-2.4								a*	21.92	17.3237	-0.946546	-0.551687
		b*	83.5	50.1	49.9	50.7	53.7	59.6	48.8	36.5	57.4	69.7	52.2	54.5	68	45.9	36.3	48.6	43.5	50.4	43.6	55.9	40								b*	111.859	72.1182	62.4453	20.4274
A1 Neck	White	L*	46	31.2	7.8	41.3	29	22.1	26.9	29.4	27.7	29.8	28.9	35	22.9	28.7	36.8	19.4	31.3	29.4	27	28.6	23.5						Strawberry	White	L*	38.6974	60.3156	50.874	58.034
		a*	9.3	8.4	13.1	12	8.4	8.7	9	14.2	18.3	13.8	18.4	7.5	7	4.8	6.9	8.2	8.9	5.5	16	13.3	14.1								a*	32.2724	73.1022	60.9019	79.7202
		b*	16.2	27.2	9.2	25.7	19.7	22.6	26.1	24.6	28.9	28.7	31	26.9	23.3	23.8	23.3	21.8	29.6	21.4	30.5	23.7	29								b*	29.0849	59.0473	37.2597	51.7955
	LPS	L*	30.2	48.2	23.9	41.1	19.1	32.5	26.9	22.6	27	14.4	23.8	14.2	41.8	25	38.9	15.6	43.1	30.1	26	27.9	26.5							LPS	L*	21.5367	52.034	44.7083	19.4254
		a*	12.5	-3.5	21.5	3.5	9.6	0.7	8.8	5.4	11.6	1.4	10.5	6.8	10.2	8.1	-0.7	14.5	27.1	10.7	16.3	6	9.5								a*	10.4275	26.3695	-2.37649	17.6216
		b*	51.6	29	26.9	23.2	24	26.8	30.1	26.6	27.5	15.2	29.6	19.6	39.7	28	33.8	19.1	34.7	26.3	32.2	27.3	31.2								b*	36.516	52.3132	20.5928	24.1782
A2 Neck	White	L*	38.2	21.9	30.8	37.3	27.6	29.3	26.5	21.9	16.9	20	32.7	25.8	28.4	30.8	22.3	22.2	27.4	29	27	32.3	22.1						Tomato	White	L*	49.3356	60.893	51.7315	61.8652
		a*	9.4	5.3	15.3	7.1	7	15.8	18.1	15	5.9	7.8	6.1	6.4	8.3	19.3	11.9	11.3	24.6	12.8	11.4	9	15.5								a*	42.2152	71.3724	62.5755	68.8523
		b*	17.1	20.8	28.6	20.8	24.7	28.9	30.8	25.5	21.3	15.2	21.8	20.8	22.4	32.7	27	25.9	30.4	27.8	29.5	24.7	27.5								b*	49.4632	62.4749	55.1648	61.1634
	LPS	L*	38.2	16.2	14.7	29.7	21.9	20.2	29.4	27.3	6.2	19.9	46.8	41.7	27.3	34	22.7	21.2	22.9	29.7	18.7	20.3	28							LPS	L*	19.4743	35.1342	25.9101	22.9788
		a*	14.7	0	5.8	-3.2	2.6	0.1	-2	3.5	3.4	-4.6	30.1	20.7	3.3	-1.9	3.4	10.2	-1.6	9	7.9	0.8	6.6								a*	15.0396	21.4086	25.4174	18.5148
		b*	65	17.8	12.9	6.8	27	17.2	26.4	27.1	8.8	4.9	45.7	35.9	22.2	21.4	24.5	26.5	16.4	25.1	18.4	18.1	19.9								b*	33.32	38.333	30.2494	28.2442
C1 Hand	White	L*	85.5	86.4	93.3	91.3	89	92.1	93.6	89	94.5	93	89.4	86	85.8	88.1	89.5	93.1	89.1	90.2	88.5	93.1	94.3
		a*	15.3	15.9	4.7	6.9	10.5	6.7	4.8	10.9	1.2	5.9	9.9	17.6	15.7	13	10.3	6.7	14.8	9.9	12.3	5.3	3.2
		b*	22.3	36.1	28.5	36.3	40.1	29.2	25	36.4	36.5	24.8	38.9	31.2	45.3	34.5	35.1	19.5	15.3	29.2	33.6	26.2	26.4
	LPS	L*	69.4	90	92.9	95.2	87.4	96.4	92.1	91.7	96.5	93.3	88.9	87.4	90.3	93.5	96	88.2	87.5	88.6	88.6	92.5	93.3
		a*	23.1	6.2	4.3	-3.3	11	-5.2	4.5	4.8	-6	-1.8	8.9	9.9	4.9	-1.2	-3.4	9.7	9.1	8.9	9	3.4	0.7
		b*	117.3	56.2	33.9	57.4	58	55.9	41	44.6	60.1	72.4	51.6	68.2	63.3	65.1	48.2	56.1	74	56.1	54.9	43.8	53
C2 Hand	White	L*	85.5	92.7	93.7	92.7	86.9	92.2	94	85.3	97.4	87.9	92.5	94.2	93.8	90.8	91.4	93.4	90	91.1	90.6	91	93.6
		a*	19.8	7.1	4.1	5.9	14.2	6	2.9	17.5	-1.3	13.5	7.5	2.4	2.2	7.3	9	5.2	6.3	8.6	10.1	8.3	4.8
		b*	23.4	21.5	27.3	27.4	40.9	31.4	31	39.3	23	33	20.8	32	36.6	38.7	22.9	24.4	55	28	25.3	30.9	25
	LPS	L*	65.2	71.6	50.6	86.3	90.7	94.6	93.6	88.6	92.6	90.8	87.9	86.2	93.5	88.6	42.2	88.1	89.6	87.8	82.7	92.8	97.4
		a*	22	9	4.3	-0.8	5.4	-3.4	2.3	10	1.4	4.4	11	12.1	-0.8	10.2	-0.1	9.3	6.9	11.9	13.5	2.1	-5.2
		b*	110.4	48.4	30	52.6	53.3	66.4	38.8	48.1	57	59.8	49.9	70.3	60.7	46.5	20.6	60.5	56.9	44.8	72.9	49.4	43.4
A1 Hand	White	L*	58.5	17	14	29.2	27.2	16.8	13.1	36.1	21.2	16.6	21	26.6	18.3	30.6	28.4	21.3	18.4	29	25.3	34.4	19.6
		a*	11.4	9.3	20.8	4.4	5.4	8.4	8.2	5.7	7.5	10.3	16.2	2.4	6.3	6.1	16.8	10.4	9.2	6.1	18.2	9.1	16
		b*	16.2	18.7	18	21	21.6	20.1	17.8	19.8	24.1	17.6	24.1	18.6	21.6	25.9	28.8	23.3	23.5	22.9	26.6	32	25.6
	LPS	L*	47.7	28.7	61.2	43.9	21.5	31.2	23.5	14.1	13.7	14.7	21.6	17.2	36	33.3	26.2	18.1	31	24.9	23.5	33.2	22
		a*	17.4	4.9	18.8	9.8	8.7	1.8	9.3	6.1	4.5	11.3	9.2	12.7	9.8	6.4	8.3	10.8	18.2	5.4	9.2	5.9	10.6
		b*	81.3	23.2	57.1	37.9	25	24.3	29	18.6	18.7	14.8	27.7	23.5	33	30.7	30.8	23	29.7	19.1	29.4	29.5	26.9
A2 Hand	White	L*	54.7	25.7	21.8	30.2	24.7	21.4	17.5	17.7	16.1	8.7	28.5	21.5	29.1	32.1	21.4	22.6	20.4	36.5	12.7	33.6	25.3
		a*	11.1	11.1	18.7	4.5	11.6	13.2	11.2	9.4	8.6	6.9	6.2	8.9	13.3	14.3	10.9	13.1	16.3	11.8	6.9	10.1	16
		b*	17.6	21.8	23.2	18.2	29.4	23.6	21.1	23.7	20.9	10.6	16.9	22.7	29.1	28	25.6	28.6	26.2	35.9	15.6	29.2	31
	LPS	L*	55.5	18.7	11.6	34.2	21.7	14.5	17.6	27.5	23.7	25.3	41.1	24.7	27.7	21.2	17	33.4	22	27.4	16	22.9	24.5
		a*	19.3	-1.2	8.5	-0.9	4.2	1.5	3.4	11.1	2.6	20.1	20	9.2	2.8	4.7	6.6	9.1	8.4	3.8	11	1.5	3.6
		b*	94.3	17.7	12	13.3	26	14.6	20.7	32.3	22.4	28	34.6	23.9	26.3	21.4	21.8	27.7	27.4	23	21.5	20.8	17.8
C1 lips	White	L*	46.1	83.2	84.9	84.6	84.6	91.3	93.1	85.6	94.7	94	92.2	87.3	82.8	92.9	83.3	88.2	84.6	89.2	85.8	84.2	92.6
		a*	19.9	25.7	14.4	20.8	20.7	8.6	8	18.5	3.9	5.7	7.4	13.5	21.7	5.4	22.5	10.3	21.8	6.8	20.5	20.2	5.4
		b*	9.5	15.9	51.6	27	27.9	25.8	13.2	30.3	19.8	16.8	23.8	40.5	45.7	28	32.6	51.4	21.6	65.6	17.3	36.3	31.1
	LPS	L*	46.8	41.9	90.7	95.6	94.1	94.2	98.6	94.3	98	94.6	92.1	98.2	61.8	88.7	44.2	88.5	95.3	71.8	93.9	90.7	95.5
		a*	17.2	8.8	6.3	-0.9	2.1	3.8	-1.9	3.1	-2.1	-0.7	4.3	-4	4	9.2	19.6	10.4	-0.1	21.4	6.6	8.3	-4.3
		b*	79.7	23.2	45.7	36.2	34.4	24.9	17.1	27.6	22.1	46.4	42.2	30.1	41	53	32.9	46.4	35.7	56	13.4	33.2	60.6
C2 lips	White	L*	46.1	94.1	93.6	85.4	83.8	93.3	94.6	76.9	97.9	90.7	89.5	92.1	85.4	82.3	88.1	92.8	93	83.1	88.4	87.4	92.9
		a*	23.6	6.3	6.5	18.8	22.3	3.5	3.3	34.9	-1.6	10.6	11.5	5.5	19	23.4	11.8	6.5	4.8	21.8	14.5	13.9	4.3
		b*	11.9	13.2	16.3	30.5	27.9	34.8	23.8	39.4	21.1	21.6	28.7	35.9	28.8	40.4	41.8	22.9	30.3	39.5	22.7	36.7	33.9
	LPS	L*	45.4	27.3	94.3	94.9	91	92.7	95.3	90.2	92.9	94.3	91.3	89.3	94.8	91.9	37	94.3	94.6	75.8	96.4	73.8	97.1
		a*	16.8	5.9	0.6	-2	10.8	3.2	-2.7	7	1.5	3.1	3	9.7	0.1	4.7	3.4	4.3	-0.9	9	-2.3	16.9	-15.2
		b*	77.4	11.1	16.6	51.5	17.7	42.8	51.1	48.4	51.5	27.6	63.7	40.5	39.3	42.4	23.3	21.3	47.6	39.7	36.6	35.1	51.2
A1 lips	White	L*	56.6	34.9	9.1	38.3	23.4	29.5	31.6	25.3	16.1	20.2	23	37.8	28.4	31.6	33.7	27.9	29.6	26.2	23.3	49.8	13.4
		a*	13.5	20.6	22.9	3	3.9	1.1	12.4	4.4	13.5	6	7.5	12.9	8.2	8	8.2	5.9	8.6	8.4	8.6	21.5	12.3
		b*	8.6	18.7	-21.9	20.5	-7.4	15.8	22.3	-4.7	19.1	-2.2	17.1	24.8	23.7	23.9	23	21.7	31.4	20	28.5	27.5	18.4
	LPS	L*	35.6	19.7	5.8	60.1	25.2	36.8	15.1	18.6	27.5	2.5	37.9	43.5	39.6	40.1	25.4	29.1	27	51.8	26.1	37.3	34.6
		a*	14	-2.5	11	4.6	11.4	-2.2	1.1	-1.2	-1	7.1	1	28.2	0.3	2.9	-0.5	20.9	-3.7	16.4	0.5	12.8	1.1
		b*	60.5	1.5	-14.1	41.2	8	22.1	16.6	-7	18.8	-9	-4	39.3	34.9	30.1	0.3	29.2	-2.5	30	-7.1	34.4	20.4
A2 lips	White	L*	45.7	8.4	6.3	30	23.3	13.7	16	20.3	27.2	14.4	23.7	22.5	44.8	43	21.7	21.8	48	32.3	27.8	34.2	27.6
		a*	10.7	-1.9	13.2	5.8	5.8	10.6	2	6.5	16.8	-2.1	5.2	10.2	4.5	3.9	1.6	12.2	19.5	4.4	8.2	6.3	13.9
		b*	8.8	-4.9	-15.2	-2.1	19.4	-10	-1	21.3	-14.6	0.9	17.7	-13.7	-7.1	-1	-7.8	25.6	-19.3	-10.1	-3.7	-11.7	29.4
	LPS	L*	35.1	24.4	7.5	25.7	12.8	15.6	16.3	43.6	16.3	2.5	31.3	19.4	36.5	23.7	11.1	11.1	15.6	32.6	3.7	36.6	26.3
		a*	13.8	-5.6	-2	-1.8	0.4	-3.3	-6.8	-1.5	0.4	2.8	-0.2	-7.4	1.4	-3.3	-0.3	3.3	-3.1	-1.4	11.1	-3	-4.3
		b*	59.7	-2.6	-0.3	-2.9	1.4	-0.9	1.7	-2.1	-0.6	-6.2	-2.5	4.9	-5.3	-1.4	-5.5	-12.4	1.7	-2.7	-23.7	-2.8	0.1
Orange (fruit)	White	L*	79	80.5	75.1	78.2	81.8	78.6	83.3	78.2	79.2	77.5	84.2	81.2	82.8	80.9	80.6	71.8	75.7	82.5	82.2	83.4	81.9
		a*	26.1	24.6	35.7	29	23.7	28.1	18.6	29.2	26.8	30.2	16.3	22.5	19.4	22.8	24	43.5	35.2	20.5	20.6	18.1	20.6
		b*	80	63.1	70.1	69.3	45.6	69.1	64.1	65.4	69	71.2	68.6	68.8	65.1	72.2	66.3	67.6	61.2	60.8	65.6	66.4	73.1
	LPS	L*	63.3	88.7	50.6	90.5	86.4	88.7	91.9	86.3	88.9	85.1	85.5	91.9	88.9	86.9	85.4	88	77.2	89.4	87.4	86.1	90
		a*	21.5	9.2	14.7	4.5	11.6	7.7	1.7	13.8	7.7	13.9	13.1	0.4	7.4	12.9	13.9	9.9	31.5	7.4	9.6	13.2	4.7
		b*	107.4	53	49.8	62.8	71.8	66	65.2	52.8	61.2	74.8	75	78.3	65.5	49.8	68.5	57.8	64.2	56	52.8	60.3	69.9
Phone (orange)	White	L*	73.5	72.8	74.4	79.4	71.4	75	75.1	76.1	76.5	73.6	76.5	82.8	81.7	86.9	78	74.5	82.5	77.5	71.9	86.4	72.5
		a*	35.3	41.3	37.2	26.5	30.6	36.1	35.7	33.4	32.5	39.3	33.4	21.7	24.6	15.3	29.5	23.9	20.7	32.6	15.9	14.3	42.4
		b*	51.4	65.2	62.9	67.7	66.8	69.4	70.1	69.9	70.7	69.2	60.7	45.7	40.3	34	68.8	53.8	57.8	45.5	44.9	48	62.7
	LPS	L*	54.7	87.8	81.3	84.4	85.1	79.8	79.3	81.3	81.5	85.5	86.7	78.3	88.5	89.7	92.5	88.2	88.5	86.4	70.4	92	86.1
		a*	19.5	11.5	11.7	19.8	13.9	20.7	27.3	23.1	22.5	13.1	11.7	28.5	11.1	8.7	6	8.2	10.8	15.8	21.8	5.3	14.4
		b*	93	48.1	54	35.6	74.5	64.7	61.2	59.9	61.8	75	65.5	71.2	41.3	42.2	29.2	70.7	43.8	36.5	65	37.1	51.4
Yellow lego	White	L*	88.5	91.5	96.8	90.1	89.9	92.1	91.4	87.7	90	99.6	92.3	93.4	93.2	86.1	89.7	89.9	88.7	92.4	89.8	88.4	90.7
		a*	7.3	2.7	-5.3	5.4	5.9	1.4	2.3	8.8	4.8	-0.5	-0.2	-1.5	-1.3	13	6.2	5.1	6.8	0.1	5	8	4.1
		b*	92.7	62.5	46.8	61.8	60.6	64.7	66.8	73.2	69.6	3.9	76.4	68.9	71.2	64.1	61.4	67.5	74	72.3	71.6	68	63.6
	LPS	L*	71.5	95.5	90.2	99.3	99.5	97.8	98.1	98.3	99.1	84.3	96.8	99.4	98.2	97.2	95.3	99.2	98.4	92.2	98.9	95.8	100
		a*	23.6	1.1	-0.9	-3.6	-2.7	-1.9	-1.5	1.7	-3.4	15.5	0.8	-1.9	-4	1.6	2.6	-2.1	1.3	2.1	-5.4	1	0
		b*	120.8	26.9	66.5	11.9	10.5	22.7	7.1	4.1	19.8	74.4	18.1	11.6	30.1	11.7	21.3	13.6	4.8	56.6	17.9	25.2	0
Ping pong ball (white)	White	L*	86.3	94.8	99.4	100	99.6	100	100	99.3	95.5	99.1	97.3	99.4	100	96.4	100	99.4	98.1	99.4	99.5	96.5	100
		a*	-4.3	4.2	0.7	0	-0.5	0	0	-0.8	-5.3	-4.6	2.4	-3.1	0	0.2	0	-2.9	3.3	-3	-2.7	1	0
		b*	8.3	17.8	-0.3	0	3.9	0	0	7.1	-6.4	6.3	7.4	3.9	0	24.3	0	2.9	-1	7.6	3.6	19.1	0
	LPS	L*	65.9	93.5	92.2	98.8	92.6	98.9	98.9	96.3	98.8	91.7	93.7	90.9	98.5	97.2	98.6	89.7	91.8	89.8	94.6	95.8	99.1
		a*	21.9	6.9	1.2	-2.4	3.9	-5.9	-5.7	-0.4	-3.6	0.8	4	6.4	-7.8	-2.4	-1.8	7.3	5.4	7.2	1.9	0	-4.5
		b*	111.9	15.7	64.4	17.7	40.2	24.7	28	28.2	23.1	78.1	28.1	43.4	28.3	30.2	16.3	52.4	39.4	51.3	31.3	29.8	18.6
Red lego	White	L*	46.5	64.1	58.3	59.3	63.2	60.5	57.5	57.2	57.6	59.3	60.4	61.1	60.8	60.4	58	60.7	55.8	60.1	34.8	64.1	59
		a*	55.3	63.2	79	75.9	66.3	72.7	80.9	81.5	80.6	76	73.2	71.1	71.9	73.2	79.1	72	85.4	73.7	44	64.1	76.7
		b*	59.9	56.8	54.5	58.6	46.1	57.4	58.4	63.7	61.3	56	56	55.5	58	56	64.4	60.5	64.6	60.3	37.4	45.3	58.5
	LPS	L*	33.4	18.5	27.8	29.7	33	13.9	23.2	39	15.2	16.9	46.2	14.7	28.6	17.9	22.9	23	14.2	62.2	18.2	33.6	25.8
		a*	14.6	12.3	9	9.2	13.8	11.2	23.1	14	10.7	3	31.2	14	22.9	19.3	20.1	18.7	6.8	24.1	11	16	19.7
		b*	57	21.2	14	22.6	23.3	19.4	27.6	28	19.3	11.2	37.7	19.6	29	21.1	24.4	25.1	19.5	57.5	20.1	30.2	30.4
Strawberry	White	L*	40.4	45.8	55.3	39.4	64	35.5	28.9	59.6	33.9	57.4	61.5	60.6	61.3	59.8	42.6	61.3	66.1	60.6	60.3	59.5	34.1
		a*	36.4	58.5	68.7	45.3	63.8	54.5	48.4	75.8	30.4	81.8	71.1	73	70.7	74.3	51.1	71.8	59.2	72.5	73.7	75.6	40.2
		b*	27.4	45.9	41.7	30.6	52.6	33.4	29.8	45.9	27.6	48.1	42.6	48.3	57.4	61.5	40.6	42.1	44	56.6	52.1	53.2	31.4
	LPS	L*	21.5	21.9	28.8	29	26.8	17.3	12.7	28.5	10	21.9	26.9	16.4	33.4	25.3	31.1	25.8	29.3	40.2	21.6	33.7	25.9
		a*	10.4	19.1	2.6	10.7	19.2	15.1	9.6	17	8.8	21.2	15.6	6.8	15.4	9.5	16.5	16.7	26.7	22	13.7	12.5	16.1
		b*	36.5	15.8	19.8	22.6	22.2	21.6	14.1	25.2	14.1	25	26.1	22	31.7	25.8	27.2	26.6	31.8	42.3	25.5	28.9	24.4
Tomato	White	L*	49.3	63.1	60	56.9	62.7	65.7	38.5	58.9	60.6	61	58	65.7	62.7	68.2	64.5	57.8	68.1	62	45.3	65.5	50.6
		a*	42.2	65.9	58	51.3	66.6	59.1	48.7	77	72.2	67	79.6	59.1	66.7	54.3	62.3	59.7	53.2	68.6	43.7	60.3	56.8
		b*	49.5	55.7	54.8	56.4	63	59.2	38.2	59.7	62.1	64	55.8	59.2	61.5	43.8	57.4	57.6	57.9	60.7	45.9	50.4	54.2
	LPS	L*	19.5	21.7	25.5	32.6	24.5	27.6	18.3	21.7	22.3	25.8	37	28.4	32.7	18.8	31.9	19.8	41.2	35.7	15.6	24.8	17.1
		a*	15	9.5	22.4	14.2	15.3	23.5	13.9	20.5	22.2	17.7	9.7	16.6	38.2	15.7	11.3	17.8	17.2	18.2	16.9	12.1	12.1
		b*	33.3	23.6	25.9	27.3	25.5	27.5	21.1	27.2	27.6	21	30.8	31.7	33.5	23.8	27.5	24.6	43.3	34.8	18.3	21.6	21.6
			Subject Matches (raw RGB)
Stimulus	lighting condition	RGB (0-255)	S1	S2	S3	S4	S5	S6	S7	S8	S9	S10	S11	S12	S13	S14	S15	S16	S17	S18	S19	S20		Spectral measurments (acquired with PR-655) of display monitor phosphors used for gamma correction and color space conversions):
C1 cheek	White	R	255	255	255	255	255	255	255	255	255	255	255	255	255	255	255	255	255	255	255	255
		G	193	222	215	218	239	236	228	246	214	204	195	230	235	187	241	193	192	186	183	221
		B	165	193	163	146	155	161	146	190	175	161	146	151	173	132	187	116	137	120	114	181		RED		GREEN		BLUE		GRAY
	LPS	R	244	210	234	221	236	208	227	233	186	185	203	232	226	239	215	239	233	235	247	224		RGB	lum (cd/m^2)	RGB	lum (cd/m^2)	RGB	lum (cd/m^2)	RGB	lum (cd/m^2)
		G	255	255	255	255	255	255	255	255	255	255	255	255	255	255	255	255	255	255	255	255		[15,0,0]	0.11	[0,15,0]	0.17	[0,0,15]	0.08	[15,15,15]	0.22
		B	70	164	102	136	85	187	184	141	21	150	27	169	96	173	166	112	90	165	162	109		[30,0,0]	0.24	[0,30,0]	0.66	[0,0,30]	0.11	[30,30,30]	0.93
C2 cheek	White	R	255	255	255	255	255	255	255	252	255	255	255	255	255	255	255	255	255	255	255	255		[45,0,0]	0.52	[0,45,0]	1.69	[0,0,45]	0.18	[45,45,45]	2.39
		G	234	236	207	187	234	235	208	255	234	217	207	225	218	227	224	207	205	220	225	224		[60,0,0]	0.96	[0,60,0]	3.18	[0,0,60]	0.27	[60,60,60]	4.58
		B	174	191	123	143	151	160	136	196	200	156	143	134	164	161	180	129	140	163	147	140		[75,0,0]	1.55	[0,75,0]	5.23	[0,0,75]	0.39	[75,75,75]	7.56
	LPS	R	233	180	175	214	208	182	172	164	170	203	221	225	231	88	215	206	244	211	236	200		[90,0,0]	2.3	[0,90,0]	7.92	[0,0,90]	0.55	[90,90,90]	11.2
		G	255	255	226	255	255	255	255	255	255	255	255	255	255	105	255	255	255	255	255	255		[105,0,0]	3.21	[0,105,0]	10.8	[0,0,105]	0.75	[105,105,105]	15.6
		B	181	106	77	118	38	88	55	108	21	73	183	99	115	51	124	61	146	133	165	114		[120,0,0]	4.12	[0,120,0]	14	[0,0,120]	0.96	[120,120,120]	20
A1 cheek	White	R	75	57	85	72	39	59	55	58	82	90	78	96	60	55	66	88	58	51	81	54		[135,0,0]	5.21	[0,135,0]	17.9	[0,0,135]	1.19	[135,135,135]	25.3
		G	60	29	59	46	24	34	38	33	44	55	47	58	36	38	41	54	40	24	51	29		[150,0,0]	6.25	[0,150,0]	21.7	[0,0,150]	1.46	[150,150,150]	30.8
		B	27	10	38	30	10	19	23	16	11	23	20	26	15	24	19	22	21	0	17	0		[165,0,0]	7.38	[0,165,0]	25.5	[0,0,165]	1.7	[165,165,165]	36.2
	LPS	R	111	72	113	67	75	106	186	54	23	94	55	112	76	68	96	43	74	38	86	82		[180,0,0]	8.83	[0,180,0]	29.5	[0,0,180]	2.1	[180,180,180]	42.5
		G	120	84	140	64	91	111	159	63	28	106	44	126	78	87	116	102	82	50	89	80		[195,0,0]	10	[0,195,0]	34.5	[0,0,195]	2.32	[195,195,195]	48.5
		B	66	66	74	28	63	33	44	26	15	37	15	33	27	36	46	45	11	16	36	42		[210,0,0]	11.7	[0,210,0]	39.2	[0,0,210]	2.68	[210,210,210]	55.2
A2 cheek	White	R	53	47	62	61	100	58	61	52	64	99	76	68	61	58	61	61	72	65	63	67		[225,0,0]	13.3	[0,225,0]	44.6	[0,0,225]	3.14	[225,225,225]	63.9
		G	32	17	44	40	57	28	32	32	32	64	51	41	44	33	30	34	49	40	42	34		[240,0,0]	14.7	[0,240,0]	49.5	[0,0,240]	3.49	[240,240,240]	70.5
		B	15	7	25	28	23	16	13	10	25	39	28	9	24	14	2	18	27	18	24	13		[255,0,0]	16.8	[0,255,0]	53.4	[0,0,255]	3.89	[255,255,255]	75.4
	LPS	R	25	34	56	55	20	50	63	33	23	84	117	55	54	37	52	50	52	32	65	70
		G	26	26	62	65	22	61	74	41	23	91	131	53	58	43	72	58	54	43	72	91
		B	12	18	61	18	22	24	33	34	23	33	41	42	49	45	31	35	39	20	61	34
C1 forehead	White	R	255	255	255	255	255	255	255	255	255	255	255	255	255	255	255	255	255	255	255	255
		G	206	215	237	215	245	218	233	247	205	229	167	224	230	225	230	204	227	215	231	230
		B	164	185	175	163	154	174	188	181	167	166	130	152	142	157	183	108	183	176	181	185							Data from follow-up session			Subject Matches
	LPS	R	255	224	217	228	251	214	233	211	190	216	222	237	206	230	226	243	180	235	249	227							Stimulus	lighting	RGB (0-255)	S5	S7	S19
		G	247	255	255	255	255	255	255	255	255	255	255	255	255	255	255	255	237	255	255	255							C1 cheek	White	R	255	241	255
		B	136	136	112	137	146	190	181	129	27	60	81	126	69	165	159	69	88	144	173	95									G	223	178	190
C2 forehead	White	R	255	255	255	255	255	255	255	253	255	255	255	255	255	255	255	255	255	255	255	255									B	131	157	120
		G	228	245	216	203	225	212	224	255	239	226	221	237	216	246	212	233	217	198	223	230								LPS	R	90	84	91
		B	187	198	131	118	112	111	152	190	211	184	128	190	120	172	184	143	157	167	181	171									G	113	104	115
	LPS	R	248	193	184	225	185	196	186	190	180	215	236	234	235	115	216	225	233	226	239	198									B	46	40	38
		G	255	255	221	255	255	255	255	255	247	255	255	255	255	142	255	255	255	255	255	255							C1 cheek w/ face-masked	White	R	255	255	255
		B	129	89	87	142	59	137	110	80	10	51	152	145	157	49	105	48	134	140	143	147									G	204	185	159
A1 forehead	White	R	63	54	89	104	52	59	66	67	89	93	255	106	82	102	83	105	88	61	50	40									B	198	176	120
		G	53	18	64	51	34	32	46	34	43	80	237	68	45	84	50	62	60	34	32	23								LPS	R	255	249	177
		B	30	8	39	26	15	18	23	11	11	55	163	32	12	57	22	30	24	8	10	0									G	180	180	122
	LPS	R	79	125	93	96	65	64	123	95	23	103	96	140	78	87	89	37	101	41	100	67									B	71	105	42
		G	55	140	106	84	82	78	166	132	35	107	82	155	84	107	107	120	107	63	98	38							C1 forehead	White	R	255	250	255
		B	18	124	50	38	53	27	9	45	6	20	45	27	14	45	31	35	25	16	19	18									G	222	203	225
A2 forehead	White	R	38	93	86	95	50	55	85	55	55	112	83	65	96	79	122	46	68	69	85	67									B	198	158	147
		G	28	21	50	64	36	32	41	33	26	76	40	40	61	61	62	24	52	42	56	34								LPS	R	127	187	96
		B	21	12	24	44	12	14	20	16	17	48	15	9	32	42	21	14	33	20	28	8									G	152	193	106
	LPS	R	38	38	64	106	22	72	106	47	34	79	140	44	60	46	92	78	36	23	67	57									B	62	62	35
		G	55	31	84	124	24	93	125	55	35	85	167	48	65	52	117	77	37	24	66	72							C1 forehead w/ face-masked	White	R	255	255	255
		B	5	24	84	22	27	42	42	48	32	20	58	33	58	44	61	46	32	18	42	25									G	236	221	234
C1 photo (forehead)	White	R	255	244	255	255	255	255	255	255	255	255	255	255	255	255	255	255	255	255	255	255									B	177	183	181
		G	194	255	221	231	239	231	201	237	233	230	202	214	215	202	214	216	224	234	228	243								LPS	R	255	255	255
		B	144	175	147	170	169	153	141	192	165	154	157	140	153	131	123	150	155	167	136	164									G	207	193	215
	LPS	R	255	243	223	252	255	243	226	238	255	251	255	243	226	236	255	255	234	255	245	245									B	81	136	89
		G	247	255	195	255	239	255	255	255	247	255	247	255	255	255	238	239	255	227	255	255							C1 hand	White	R	255	253	255
		B	161	206	124	155	99	211	161	193	106	190	143	176	184	190	120	43	186	81	198	163									G	187	208	220
C2 photo (forehead)	White	R	255	255	255	255	255	255	255	255	255	255	255	255	255	255	255	255	255	255	255	255									B	116	164	160
		G	202	244	225	227	228	238	191	242	238	227	221	202	222	228	198	228	227	228	234	217								LPS	R	255	252	227
		B	163	190	170	161	159	181	128	155	191	180	144	143	152	153	135	130	128	184	151	156									G	198	208	201
	LPS	R	255	245	239	255	245	255	239	237	255	255	233	241	231	235	255	231	232	255	215	255									B	132	133	89
		G	251	255	255	220	255	226	255	255	251	248	255	255	255	255	242	255	255	238	255	214							C1 lips	White	R	255	229	231
		B	169	192	120	130	163	59	188	180	86	126	191	147	81	144	150	0	103	83	92	51									G	142	146	161
A1 photo (forehead)	White	R	75	116	91	61	58	76	67	55	80	255	60	83	75	45	72	67	74	101	74	60									B	128	211	135
		G	52	43	60	37	35	40	41	38	31	212	38	49	55	29	44	38	42	42	52	29								LPS	R	255	140	111
		B	36	12	39	20	11	9	15	18	15	196	23	26	35	13	14	21	15	6	23	6									G	179	97	58
	LPS	R	67	55	120	255	55	77	73	39	48	138	67	78	41	70	61	57	78	41	61	95									B	108	72	26
		G	69	34	86	194	42	50	66	28	51	134	39	64	28	66	32	37	47	28	53	88							C1 forehead, mirror upsidedown	White	R	255	255	255
		B	42	4	59	63	19	26	44	14	37	26	13	36	5	38	16	26	15	3	26	34									G	228	194	218
A2 photo (forehead)	White	R	43	54	80	68	55	61	72	43	118	62	78	75	51	67	59	51	52	57	57	61									B	217	144	167
		G	22	24	47	39	36	32	37	26	65	44	48	42	35	40	40	28	36	29	34	47								LPS	R	145	225	201
		B	12	13	23	23	20	15	11	3	32	30	30	16	19	18	21	7	24	16	6	28									G	158	255	216
	LPS	R	57	50	64	255	66	42	132	36	38	86	94	61	55	113	44	55	57	40	61	86									B	72	129	77
		G	52	31	67	193	58	26	126	31	25	94	67	46	30	103	35	31	33	24	49	52							C1 forehead, mirror upright	White	R	255	245	255
		B	38	0	49	62	31	9	49	13	11	24	41	25	6	53	20	14	14	8	23	23									G	212	190	224
C1 forehead w/ face-masked	White	R	255	255	255	255	255	255	255	255	255	255	255	255	255	255	255	255	255	255	255	255									B	167	161	171
		G	215	221	203	220	216	231	201	226	226	208	195	232	207	203	234	221	236	220	210	239								LPS	R	154	139	227
		B	151	183	133	157	136	179	121	186	171	182	121	141	131	133	181	202	177	160	151	175									G	182	166	255
	LPS	R	255	255	255	255	255	255	255	255	255	255	255	255	255	255	255	255	255	255	255	255									B	79	101	74
		G	213	193	213	207	237	170	202	221	215	191	195	225	241	223	215	191	207	193	217	212							C1 neck	White	R	255	250	233
		B	92	136	47	29	95	14	101	54	102	48	32	94	102	85	89	0	81	8	70	42									G	211	226	212
C2 forehead w/ face-masked	White	R	255	255	255	255	255	255	255	255	217	255	255	255	255	255	255	255	255	255	255	255									B	143	188	164
		G	225	236	215	201	210	232	210	253	166	231	201	214	213	225	227	204	233	212	215	234								LPS	R	255	255	130
		B	166	174	83	126	156	164	159	188	142	173	121	147	159	151	183	139	156	165	146	187									G	234	205	102
	LPS	R	95	255	255	255	255	255	255	255	255	255	255	255	255	255	255	255	255	255	255	255									B	171	144	68
		G	67	170	222	216	210	201	218	210	210	163	176	228	192	221	198	201	224	204	217	213							C1 photo (forehead)	White	R	255	255	255
		B	29	0	32	38	68	41	134	71	106	1	0	80	69	48	74	1	116	0	68	102									G	220	198	225
A1 forehead w/ face-masked	White	R	42	102	57	60	38	41	72	35	64	129	78	72	90	87	49	50	56	74	71	65									B	137	154	141
		G	24	36	42	41	23	26	35	21	35	77	46	44	62	57	31	32	36	35	41	34								LPS	R	220	255	221
		B	13	9	27	28	1	9	13	9	2	0	19	14	34	23	17	12	16	7	19	6									G	255	220	223
	LPS	R	61	92	95	39	43	35	43	65	31	54	50	74	78	61	40	67	75	50	66	34									B	118	160	144
		G	38	45	64	22	26	20	25	36	16	26	30	48	48	37	25	34	51	33	48	19							C1 scrambled photo, (forehead)	White	R	255	250	255
		B	16	10	29	6	8	8	9	9	2	0	4	14	24	12	11	7	23	0	20	6									G	212	159	228
A2 forehead w/ face-masked	White	R	55	78	51	88	48	33	28	45	35	71	61	75	64	50	53	74	72	42	65	54									B	111	113	130
		G	35	35	35	47	26	18	12	28	21	54	38	41	36	26	39	35	42	22	40	27								LPS	R	255	194	229
		B	19	19	24	18	10	6	4	11	8	37	19	8	13	8	19	10	14	5	18	2									G	220	140	183
	LPS	R	48	32	55	37	42	35	56	91	37	77	51	67	57	68	48	51	61	54	50	61									B	149	109	18
		G	31	17	43	20	28	25	36	68	19	40	25	46	34	39	27	31	47	28	39	31							Doll face	White	R	255	248	190
		B	16	13	33	3	6	11	12	25	0	16	8	13	10	20	7	9	28	4	19	17									G	202	192	134
C1 Neck	White	R	255	255	255	255	255	255	255	255	255	255	255	255	255	255	255	255	255	255	255	255									B	98	102	74
		G	204	224	212	208	253	236	210	232	223	212	200	205	213	201	230	216	221	204	212	236								LPS	R	126	204	61
		B	111	188	139	135	157	184	144	169	175	153	125	129	152	132	192	179	155	163	162	172									G	137	154	89
	LPS	R	255	242	255	255	255	255	255	255	255	255	237	221	246	255	255	255	255	255	255	255									B	24	115	71
		G	222	255	227	228	221	241	196	238	227	234	255	152	255	231	217	221	221	206	214	206							Doll hand	White	R	255	249	162
		B	100	186	131	162	141	156	136	122	92	124	104	43	143	75	92	128	85	89	88	83									G	193	168	117
C2 Neck	White	R	255	255	255	255	255	255	255	252	255	255	255	255	255	255	255	255	255	255	255	255									B	61	77	66
		G	223	216	214	198	228	227	201	255	218	226	201	224	222	232	241	213	237	200	213	237								LPS	R	255	237	45
		B	163	167	118	137	172	182	135	167	182	193	144	133	120	161	184	124	190	153	161	175									G	228	180	33
	LPS	R	255	254	255	178	255	255	255	255	252	255	255	255	255	140	255	255	255	255	255	255									B	122	101	19
		G	246	255	237	155	239	243	233	239	255	210	197	202	202	113	212	244	215	201	224	242							Red Lego	White	R	255	255	255
		B	121	126	115	46	92	123	149	98	68	98	86	49	110	56	108	137	105	115	95	145									G	50	17	45
A1 Neck	White	R	75	31	104	69	55	66	77	78	78	81	83	55	65	86	49	76	67	74	74	64									B	16	32	19
		G	49	12	68	45	33	41	43	38	44	40	57	35	46	61	29	49	47	38	42	33								LPS	R	255	78	66
		B	22	9	43	30	15	17	24	15	18	13	29	15	23	38	12	18	28	10	24	6									G	156	59	28
	LPS	R	101	72	92	50	69	66	53	69	33	61	38	105	61	83	47	130	75	72	65	66									B	0	54	12
		G	92	30	72	28	55	41	35	40	24	35	22	70	38	69	21	63	46	36	44	40							Yellow Lego	White	R	255	252	255
		B	49	13	46	7	24	9	8	15	13	3	0	16	10	22	10	33	22	0	16	5									G	239	240	211
A2 Neck	White	R	51	82	87	65	79	75	61	42	49	75	60	68	87	59	58	84	75	69	78	62									B	0	14	53
		G	34	45	62	43	42	36	30	26	30	53	40	44	43	32	32	34	43	40	51	30								LPS	R	255	233	255
		B	17	20	43	20	17	9	11	7	22	33	23	25	13	8	10	13	18	11	28	7									G	222	215	253
	LPS	R	35	37	54	49	42	59	61	22	34	146	118	60	68	51	55	45	72	47	43	65									B	0	66	223
		G	27	23	51	35	33	50	44	13	34	69	64	44	59	36	31	38	46	28	33	44							Orange (fruit)	White	R	255	247	255
		B	12	17	49	4	19	19	15	0	34	17	27	23	35	12	6	24	23	16	18	28									G	231	152	186
C1 Hand	White	R	255	255	255	255	255	255	255	255	255	255	255	255	255	255	255	255	255	255	255	255									B	0	2	25
		G	193	226	217	206	220	227	206	233	224	208	190	191	201	208	224	203	211	203	225	231								LPS	R	255	255	255
		B	129	165	141	126	160	174	135	149	173	130	139	106	137	139	186	184	155	140	170	173									G	153	197	175
	LPS	R	255	255	255	255	255	255	255	255	255	255	255	255	255	255	255	255	255	255	255	255									B	21	53	18
		G	213	225	239	200	245	222	220	246	231	207	201	215	231	242	204	202	206	206	224	229							Phone (orange)	White	R	255	253	255
		B	89	151	98	78	105	132	122	94	47	98	48	70	72	124	85	23	86	89	126	105									G	131	127	163
C2 Hand	White	R	255	255	255	255	255	255	255	255	255	255	255	255	255	255	255	255	255	255	255	255									B	73	38	84
		G	222	228	223	196	221	230	188	246	200	221	231	230	215	216	226	213	215	212	215	227								LPS	R	255	232	255
		B	180	169	166	119	155	161	119	190	140	181	159	147	134	173	175	92	160	165	153	174									G	174	198	207
	LPS	R	194	119	227	255	255	255	255	255	255	255	255	255	255	89	255	255	255	245	255	255									B	140	103	81
		G	150	94	205	216	237	229	205	226	217	202	195	231	205	76	204	211	201	182	226	249							Ping pong ball	White	R	255	253	245
		B	62	53	87	98	71	141	106	93	81	100	37	85	110	52	73	86	112	0	113	140									G	255	253	255
A1 Hand	White	R	45	49	65	62	44	37	82	52	45	60	57	45	71	78	55	48	67	72	84	57									B	255	253	245
		G	25	16	47	43	25	20	60	32	24	28	43	28	49	40	31	27	46	34	55	26								LPS	R	255	255	255
		B	13	9	28	24	10	4	42	11	14	12	27	10	23	16	13	6	25	15	19	5									G	182	231	245
	LPS	R	65	177	110	54	67	59	37	35	42	55	49	89	78	64	49	86	57	59	77	57									B	21	80	196
		G	46	113	75	32	52	35	22	22	21	32	24	58	54	40	26	44	39	35	54	32							Strawberry	White	R	255	200	255
		B	24	11	25	10	26	4	5	1	15	0	0	20	19	5	7	19	24	0	21	7									G	58	50	41
A2 Hand	White	R	65	64	67	64	58	48	47	43	28	65	54	76	84	56	61	59	93	35	83	70									B	28	49	41
		G	38	28	49	36	30	25	26	24	15	45	32	43	48	31	32	27	58	20	53	35								LPS	R	158	92	58
		B	22	15	34	7	13	10	2	6	8	33	14	16	23	9	4	6	15	9	23	5									G	84	83	25
	LPS	R	38	34	68	50	33	41	70	52	74	115	61	61	49	43	81	55	61	45	49	54									B	0	57	9
		G	31	18	59	34	24	28	41	38	33	63	37	45	33	26	53	33	44	23	37	39							Tomato	White	R	255	207	255
		B	16	13	48	7	14	10	4	17	13	28	17	17	15	6	25	5	22	4	18	25									G	62	50	68
C1 lips	White	R	255	251	255	255	255	255	255	255	255	255	255	255	255	255	255	255	255	255	255	255									B	19	15	24
		G	174	189	183	183	216	223	188	232	228	220	198	176	224	177	203.5	182	209.5	187	182	223								LPS	R	101	81	67
		B	166	88.5	145	143	166	201	140	190	195	173	121	98	165	129	97	157	60.5	170	123	157									G	50	31	30
	LPS	R	101	255	255	255	255	255	255	255	255	255	255	153	255	123	255	255	217	255	255	255									B	8	11	8
		G	71	215.5	239	231	230	251	231	249	235	222	251	124	206	70	204.5	237	141.5	227	214	241
		B	48	117	153	153	176	208	170	194	125	129	175	55	94	37	110	153	46	203	147	90
C2 lips	White	R	255	255	255	255	255	255	255	255	255	255	255	255	255	255	255	255	255	255	255	255
		G	228	226	187	179	227	232	146	248	212	207	221	187	173	202	223	225	177	201	198	225
		B	204	195	139	141	150	180	99	196	174	154	144	143	109	120	177	160	113	165	130	151
	LPS	R	61	245	255	255	255	255	255	255	255	255	255	255	255	82	255	255	206	255	212	235
		G	43	233	237	213	225	239	213	227	231	220	208	235	221	63	230	235	163	243	151	255
		B	39	196	113	184	129	115	109	108	170	71	126	143	128	38	185	122	92	154	98	118
A1 lips	White	R	97	34	84	46	61	80	51	47	44	55	96	68	75	80	64	72	63	58	141	41
		G	50	9	66	37	49	48	40	22	31	35	60	44	50	54	44	46	40	35	82	19
		B	43	48	45	57	36	31	57	11	44	24	38	23	28	33	25	11	25	5	58	4
	LPS	R	35	22	149	62	74	34	32	55	16	73	133	86	90	47	84	45	140	47	96	73
		G	33	10	119	37	65	25	31	46	5	66	63	70	70	42	39	46	90	43	59	59
		B	38	33	51	40	39	12	47	28	23	83	25	21	32	50	17	57	57	62	20	38
A2 lips	White	R	17	24	63	54	35	33	49	66	27	54	49	93	90	40	58	118	63	61	69	73
		G	17	10	48	36	20	26	31	38	25	37	33	80	76	35	31	79	53	43	56	40
		B	27	35	63	21	42	35	14	76	30	24	64	105	90	54	10	136	80	61	87	13
	LPS	R	38	17	45	27	27	25	83	32	12	58	30	70	40	22	23	28	59	16	65	44
		G	42	16	43	22	27	29	80	27	7	53	34	63	40	20	19	27	56	6	65	45
		B	52	21	55	27	34	32	93	35	20	66	33	82	49	32	40	31	69	40	78	52
Orange (fruit)	White	R	255	255	255	255	255	255	255	255	255	255	255	255	255	255	255	255	255	255	255	255
		G	166	140	155	171	157	180	155	160	152	185	170	178	169	167	123	142	176	175	181	174
		B	49	0	21	96	23	52	37	25	0	39	31	48	10	39	14	45	60	45	45	3
	LPS	R	255	137	255	255	255	255	255	255	255	255	255	255	255	255	255	255	255	251	255	255
		G	206	88	216	196	207	223	194	208	190	192	224	208	197	191	203	150	210	201	194	214
		B	94	0	72	31	58	68	89	73	0	1	0	60	98	42	80	39	88	91	69	48
Phone (orange)	White	R	255	254	255	232	255	255	255	255	255	255	255	255	255	255	230.5	255	255	206	255	255
		G	128	136.5	161	133	139	140	145	147	132	146	176	170	195	154	148	176	150	146	194	126
		B	27	37.5	31	0	11	2	11	0	7	48	98	108	135	23	59	68	87	72	101	35
	LPS	R	255	233.5	255	255	246	255	255	255	255	255	255	255	255	255	255	255	255	214	255	255
		G	201	179	183	190	167	160	170	171	192	197	156	204	210	222	205	204	193	137	221	193
		B	104	73	125	8	41	52	60	55	0	55	8	122	123	161	40.5	116	128	0	141	92
Yellow lego	White	R	255	253.5	255	255	255	255	255	255	255	255	255	255	255	255	255	255	255	255	255	255
		G	221	246.5	214	213	224	221	203	214	254	226	231	230	194	212	213.5	208	226	213	206	217
		B	75	129.5	74	77	70	62	28	49	244	25	60	51	58	74	56	27	45	41	51	70
	LPS	R	255	244	251	253	255	249	255	255	255	255	255	255	255	255	255	255	255	249	255	255
		G	237	219	255	255	248	249	247	254	186	242	254	251	243	235	253.5	248	224	255	238	255
		B	175	58.5	223	227	192	231	239	203	0	200	224	175	217	188	218.5	238	93	207	180	255
Ping pong ball (white)	White	R	255	254	255	255	255	255	255	223	245	255	248	255	255	255	248	255	250.5	249	255	255
		G	232	252	255	254	255	255	253	242	255	243	255	255	241	255	255	245	255	255	241	255
		B	195	253.5	255	244	255	255	235	255	236	228	243	255	184	255	245.5	251	234	244	197	255
	LPS	R	255	255	255	255	251	253	255	255	255	255	255	247	255	255	255	255	255	255	255	252
		G	225	224.5	252	224	255	255	241	253	223	228	216	255	246	251	211	220	211.5	233	239	255
		B	196	71	207	135	190	182	174	194	0	167	123	180	172	210	98	135	101	162	169	206
Red lego	White	R	255	255	255	255	255	255	255	255	255	255	255	255	255	255	255	255	255	126	255	255
		G	81	43	51	75	59	37	35	38	51	58	63	61	58	42	60.5	21	56.5	33	80	49
		B	38	36	28	59	32	27	12	20	34	35	37	31	35	9	24.5	8	24.5	17	62	28
	LPS	R	51	66	72	85	41	72	101	43	38	145	45	85	56	68	67	38	188.5	49	90	75
		G	26	42.5	46	50	20	28	62	22	27	67	20	37	22	29	30	22	112	26	50	34
		B	12	36	27	32	0	11	35	8	22	34	6	17	12	15	14	1	16	13	22	9
Strawberry	White	R	180	227.5	141	255	140	113	255	107	255	255	255	255	255	159	255	255	255	255	255	119
		G	41	51	41	80	23	17	52	42	35	64	59	64	55	42	62.5	91	59.5	57	52	35
		B	24	51.5	36	47	27	21	54	29	47	63	51	33	21	26	63.5	68	34	43	40	25
	LPS	R	64	62	72	76	51	37	78	32	67	73	42	89	63	84	71.5	91	116	59	86	71
		G	28	47	44	36	23	19	40	16	27	38	25	50	38	45	35.5	36	60	30	52	36
		B	25	29	26	24	9	12	22	2	13	18	1	19	15	23	15.5	14	8	10	24	19
Tomato	White	R	255	231	210	255	255	143	255	255	249	255	255	255	255	255	225.5	255	255	159	255	195
		G	75	76	75	73	90	36	48	60	68	41	90	73	102	83	68.5	103	68.5	55	88	54
		B	39	32	18	19	34	23	25	20	10	33	34	24	72	37	20.5	41	25.5	18	54	12
	LPS	R	55	76.5	85	67	83	52	66	69	72	91	78	113	55	80	59	113	98.5	49	64	48
		G	32	32	49	34	35	25	27	27	35	60	40	34	25	49	25.5	65	53	20	36	24
		B	13	17	25	15	18	12	8	9	24	26	10	19	8	23	9	2	17.5	12	21	8

## Sheet: Participant Information
Participant Information:
Subject #	Gender	Ethnicity	Age	After participants completed the matches under LPS light and before they proceeded to the tasks under white light, we asked participants to “tell us if you noticed anything about your color experience”:	sickness report?	participated in follow up session?
1	female	Caucasian	26	like turtles! Yellowish green	no
2	female	Caucasian	33	faces look olive (color)	no
3	female	Caucasian	20	faces look sick/ specially their lips	yes
4	female	Caucasian	25	faces look sick	yes
5	female	Asian	29	you look ill (report was for Experimenter's face)	yes	X
6	female	Caucasian	30	people look weird yellow, everything seems ill	yes
7	female	Caucasian	34	actor looks sick (report was for caucasian actors)	yes	X
8	female	Asian	31	olive faces	no
9	female	Asian	19	your [experimenter] face seems sick	yes
10	femaile	Asian	23	everything looks kind of sick in the room	yes
11	male	Caucasian	24	nothing	no
12	male	Caucasian	25	nothing	no
13	male	Caucasian	28	nothing	no
14	male	Caucasian	32	nothing	no
15	male	Caucasian	29	faces look sick	yes
16	male	Caucasian	19	nothing	no
17	male	South-East Asian	28	faces (of caucasian actors) seem sick	yes
18	male	African American	26	faces look greenish yellow	no
19	male	African American	33	faces are like olive under yello light	no	X
20	male	African American	33	nothing	no
Participants did the matching twice: first while the testing room was illuminated with LPS light, and then again after the room light was switched to normal white light (participants adapted to the illumination for ~7 minutes). Participants were tested first under LPS light to prevent short-term recall of color matches made under white light. Test stimuli were presented in a unique order for each…
Stimulus KEY:			Order #	lighting condition	Subject 1	Subject 2	Subject 3	Subject 4	Subject 5	Subject 6	Subject 7	Subject 8	Subject 9	Subject 10	Subject 11	Subject 12	Subject 13	Subject 14	Subject 15	Subject 16	Subject 17	Subject 18	Subject 19	Subject 20
C1 = Caucasian model #1			1	LPS	'C2 Forehead'	'Orange (fruit)'	'Strawberry'	'Orange Phone'	'Ping Pong Ball'	'A2 Forehead'	'Orange Phone'	'C2 Forehead'	'Orange (fruit)'	'C2 Forehead'	'A1 Forehead'	'Orange (fruit)'	'Orange (fruit)'	'C2 Forehead'	'Orange Phone'	'C2 Forehead'	'Orange (fruit)'	'Orange Phone'	'Orange (fruit)'	'Ping Pong Ball'
C2=Caucasian model #2			2	LPS	'C2 Cheek'	'Ping Pong Ball'	'Orange (fruit)'	'Yellow Lego'	'A1 Forehead'	'A2 Cheek'	'Yellow Lego'	'C2 Cheek'	'Ping Pong Ball'	'C2 Cheek'	'A1 Cheek'	'Ping Pong Ball'	'Ping Pong Ball'	'C2 Cheek'	'Yellow Lego'	'C2 Cheek'	'Ping Pong Ball'	'Yellow Lego'	'Ping Pong Ball'	'Orange (fruit)'
A1 = African American model #1			3	LPS	'C2 Lips'	'Orange Phone'	'Red Lego'	'Ping Pong Ball'	'A1 Cheek'	'A2 Lips'	'Ping Pong Ball'	'C2 Lips'	'Orange Phone'	'C2 Lips'	'A1 Lips'	'Orange Phone'	'Orange Phone'	'C2 Lips'	'Ping Pong Ball'	'C2 Lips'	'Orange Phone'	'Ping Pong Ball'	'Orange Phone'	'Strawberry'
A2= African American model #2			4	LPS	'C2 Neck'	'Yellow Lego'	'C2 Forehead'	'Red Lego'	'A1 Lips'	'A2 Neck'	'Red Lego'	'C2 Neck'	'Yellow Lego'	'C2 Neck'	'A1 Neck'	'Yellow Lego'	'Yellow Lego'	'C2 Neck'	'Red Lego'	'C2 Neck'	'Yellow Lego'	'Red Lego'	'Yellow Lego'	'A1 Forehead'
			5	LPS	'C2 Hand'	'C2 Forehead'	'C2 Cheek'	'C1 Forehead'	'A1 Neck'	'A2 Hand'	'C1 Forehead'	'C2 Hand'	'C2 Forehead'	'C2 Hand'	'A1 Hand'	'C2 Forehead'	'C2 Forehead'	'C2 Hand'	'C1 Forehead'	'C2 Hand'	'C2 Forehead'	'C1 Forehead'	'C2 Forehead'	'A1 Cheek'
			6	LPS	'C2 Masked'	'C2 Cheek'	'C2 Lips'	'C1 Cheek'	'A1 Hand'	'A2 Masked'	'C1 Cheek'	'C2 Masked'	'C2 Cheek'	'C2 Masked'	'A1 Masked'	'C2 Cheek'	'C2 Cheek'	'C2 Masked'	'C1 Cheek'	'C2 Masked'	'C2 Cheek'	'C1 Cheek'	'C2 Cheek'	'A1 Lips'
			7	LPS	'Tomato'	'C2 Lips'	'C2 Neck'	'C1 Lips'	'A1 Masked'	'C1 Photo'	'C1 Lips'	'Orange (fruit)'	'C2 Lips'	'Tomato'	'Tomato'	'C2 Lips'	'C2 Lips'	'Tomato'	'C1 Lips'	'Tomato'	'C2 Lips'	'C1 Lips'	'C2 Lips'	'A1 Neck'
			8	LPS	'Strawberry'	'C2 Neck'	'C2 Masked'	'C1 Neck'	'Orange (fruit)'	'Orange (fruit)'	'C1 Neck'	'C1 Forehead'	'C2 Neck'	'Strawberry'	'Strawberry'	'C2 Neck'	'C2 Neck'	'Strawberry'	'C1 Neck'	'Strawberry'	'C2 Neck'	'C1 Neck'	'C2 Neck'	'A1 Hand'
			9	LPS	'A1 Forehead'	'C2 Hand'	'A2 Photo'	'C1 Hand'	'Strawberry'	'Orange Phone'	'C1 Hand'	'C1 Cheek'	'C2 Hand'	'A1 Forehead'	'C2 Forehead'	'C2 Hand'	'C2 Hand'	'A1 Forehead'	'C1 Hand'	'A1 Forehead'	'C2 Hand'	'C1 Hand'	'C2 Hand'	'A1 Masked'
			10	LPS	'A1 Cheek'	'C2 Masked'	'Yellow Lego'	'C1 Masked'	'Red Lego'	'C2 Forehead'	'C1 Masked'	'C1 Lips'	'C2 Masked'	'A1 Cheek'	'C2 Cheek'	'C2 Masked'	'C2 Masked'	'A1 Cheek'	'C1 Masked'	'A1 Cheek'	'C2 Masked'	'C1 Masked'	'C2 Masked'	'Tomato'
			11	LPS	'A1 Lips'	'Tomato'	'Tomato'	'Orange (fruit)'	'C2 Forehead'	'C2 Cheek'	'Orange (fruit)'	'C1 Neck'	'Tomato'	'A1 Lips'	'C2 Lips'	'Tomato'	'Tomato'	'A1 Lips'	'Orange (fruit)'	'A1 Lips'	'Tomato'	'Orange (fruit)'	'Tomato'	'A1 Photo'
			12	LPS	'A1 Neck'	'C1 Forehead'	'C2 Photo'	'A2 Forehead'	'C2 Cheek'	'C2 Lips'	'A2 Forehead'	'C1 Hand'	'C1 Forehead'	'A1 Neck'	'C2 Neck'	'C1 Forehead'	'C1 Forehead'	'A1 Neck'	'A2 Forehead'	'A1 Neck'	'C1 Forehead'	'A2 Forehead'	'C1 Forehead'	'C2 Photo'
			13	LPS	'A1 Hand'	'C1 Cheek'	'C1 Forehead'	'A2 Cheek'	'C2 Lips'	'C2 Neck'	'A2 Cheek'	'C1 Masked'	'C1 Cheek'	'A1 Hand'	'C2 Hand'	'C1 Cheek'	'C1 Cheek'	'A1 Hand'	'A2 Cheek'	'A1 Hand'	'C1 Cheek'	'A2 Cheek'	'C1 Cheek'	'C1 Forehead'
			14	LPS	'A1 Masked'	'C1 Lips'	'C1 Cheek'	'A2 Lips'	'C2 Neck'	'C2 Hand'	'A2 Lips'	'Tomato'	'C1 Lips'	'A1 Masked'	'C2 Masked'	'C1 Lips'	'C1 Lips'	'A1 Masked'	'A2 Lips'	'A1 Masked'	'C1 Lips'	'A2 Lips'	'C1 Lips'	'C1 Cheek'
			15	LPS	'Yellow Lego'	'C1 Neck'	'C1 Lips'	'A2 Neck'	'C2 Hand'	'C2 Masked'	'A2 Neck'	'Strawberry'	'C1 Neck'	'Yellow Lego'	'Yellow Lego'	'C1 Neck'	'C1 Neck'	'Yellow Lego'	'A2 Neck'	'Yellow Lego'	'C1 Neck'	'A2 Neck'	'C1 Neck'	'C1 Lips'
			16	LPS	'Red Lego'	'C1 Hand'	'C1 Neck'	'A2 Hand'	'C2 Masked'	'C2 Photo'	'A2 Hand'	'A2 Forehead'	'C1 Hand'	'Red Lego'	'Red Lego'	'C1 Hand'	'C1 Hand'	'Red Lego'	'A2 Hand'	'Red Lego'	'C1 Hand'	'A2 Hand'	'C1 Hand'	'C1 Neck'
			17	LPS	'Orange (fruit)'	'C1 Masked'	'C1 Hand'	'A2 Masked'	'Tomato'	'A1 Photo'	'A2 Masked'	'A2 Cheek'	'C1 Masked'	'Orange (fruit)'	'Ping Pong Ball'	'C1 Masked'	'C1 Masked'	'Orange (fruit)'	'A2 Masked'	'Orange (fruit)'	'C1 Masked'	'A2 Masked'	'C1 Masked'	'C1 Hand'
			18	LPS	'C2 Photo'	'Red Lego'	'C1 Masked'	'Tomato'	'Yellow Lego'	'Ping Pong Ball'	'Tomato'	'A2 Lips'	'Red Lego'	'C2 Photo'	'Orange Phone'	'Red Lego'	'Red Lego'	'C2 Photo'	'Tomato'	'C2 Photo'	'Red Lego'	'Tomato'	'Red Lego'	'C1 Masked'
			19	LPS	'C1 Forehead'	'A1 Forehead'	'C1 Photo'	'C2 Forehead'	'C1 Forehead'	'Red Lego'	'C2 Forehead'	'A2 Neck'	'A1 Forehead'	'C1 Forehead'	'A2 Photo'	'A1 Forehead'	'A1 Forehead'	'C1 Forehead'	'C2 Forehead'	'C1 Forehead'	'A1 Forehead'	'C2 Forehead'	'A1 Forehead'	'Orange Phone'
			20	LPS	'C1 Cheek'	'A1 Cheek'	'A1 Forehead'	'C2 Cheek'	'C1 Cheek'	'Yellow Lego'	'C2 Cheek'	'A2 Hand'	'A1 Cheek'	'C1 Cheek'	'A1 Photo'	'A1 Cheek'	'A1 Cheek'	'C1 Cheek'	'C2 Cheek'	'C1 Cheek'	'A1 Cheek'	'C2 Cheek'	'A1 Cheek'	'C1 Photo'
			21	LPS	'C1 Lips'	'A1 Lips'	'A1 Cheek'	'C2 Lips'	'C1 Lips'	'A1 Forehead'	'C2 Lips'	'A2 Masked'	'A1 Lips'	'C1 Lips'	'A2 Forehead'	'A1 Lips'	'A1 Lips'	'C1 Lips'	'C2 Lips'	'C1 Lips'	'A1 Lips'	'C2 Lips'	'A1 Lips'	'Red Lego'
			22	LPS	'C1 Neck'	'A1 Neck'	'A1 Lips'	'C2 Neck'	'C1 Neck'	'A1 Cheek'	'C2 Neck'	'C1 Photo'	'A1 Neck'	'C1 Neck'	'A2 Cheek'	'A1 Neck'	'A1 Neck'	'C1 Neck'	'C2 Neck'	'C1 Neck'	'A1 Neck'	'C2 Neck'	'A1 Neck'	'A2 Forehead'
			23	LPS	'C1 Hand'	'A1 Hand'	'A1 Neck'	'C2 Hand'	'C1 Hand'	'A1 Lips'	'C2 Hand'	'C2 Photo'	'A1 Hand'	'C1 Hand'	'A2 Lips'	'A1 Hand'	'A1 Hand'	'C1 Hand'	'C2 Hand'	'C1 Hand'	'A1 Hand'	'C2 Hand'	'A1 Hand'	'A2 Cheek'
			24	LPS	'C1 Masked'	'A1 Masked'	'A1 Hand'	'C2 Masked'	'C1 Masked'	'A1 Neck'	'C2 Masked'	'A2 Photo'	'A1 Masked'	'C1 Masked'	'A2 Neck'	'A1 Masked'	'A1 Masked'	'C1 Masked'	'C2 Masked'	'C1 Masked'	'A1 Masked'	'C2 Masked'	'A1 Masked'	'A2 Lips'
			25	LPS	'C1 Photo'	'Strawberry'	'A1 Masked'	'Strawberry'	'A2 Forehead'	'A1 Hand'	'Strawberry'	'Red Lego'	'Strawberry'	'C1 Photo'	'A2 Hand'	'Strawberry'	'Strawberry'	'C1 Photo'	'Strawberry'	'C1 Photo'	'Strawberry'	'Strawberry'	'Strawberry'	'A2 Neck'
			26	LPS	'A2 Forehead'	'A2 Forehead'	'A1 Photo'	'A1 Forehead'	'A2 Cheek'	'A1 Masked'	'A1 Forehead'	'Yellow Lego'	'A2 Forehead'	'A2 Forehead'	'A2 Masked'	'A2 Forehead'	'A2 Forehead'	'A2 Forehead'	'A1 Forehead'	'A2 Forehead'	'A2 Forehead'	'A1 Forehead'	'A2 Forehead'	'A2 Hand'
			27	LPS	'A2 Cheek'	'A2 Cheek'	'Orange Phone'	'A1 Cheek'	'A2 Lips'	'Tomato'	'A1 Cheek'	'Ping Pong Ball'	'A2 Cheek'	'A2 Cheek'	'C1 Photo'	'A2 Cheek'	'A2 Cheek'	'A2 Cheek'	'A1 Cheek'	'A2 Cheek'	'A2 Cheek'	'A1 Cheek'	'A2 Cheek'	'A2 Masked'
			28	LPS	'A2 Lips'	'A2 Lips'	'A2 Forehead'	'A1 Lips'	'A2 Neck'	'Strawberry'	'A1 Lips'	'A1 Photo'	'A2 Lips'	'A2 Lips'	'C1 Forehead'	'A2 Lips'	'A2 Lips'	'A2 Lips'	'A1 Lips'	'A2 Lips'	'A2 Lips'	'A1 Lips'	'A2 Lips'	'Yellow Lego'
			29	LPS	'A2 Neck'	'A2 Neck'	'A2 Cheek'	'A1 Neck'	'A2 Hand'	'A2 Photo'	'A1 Neck'	'A1 Forehead'	'A2 Neck'	'A2 Neck'	'C1 Cheek'	'A2 Neck'	'A2 Neck'	'A2 Neck'	'A1 Neck'	'A2 Neck'	'A2 Neck'	'A1 Neck'	'A2 Neck'	'C2 Forehead'
			30	LPS	'A2 Hand'	'A2 Hand'	'A2 Lips'	'A1 Hand'	'A2 Masked'	'C1 Forehead'	'A1 Hand'	'A1 Cheek'	'A2 Hand'	'A2 Hand'	'C1 Lips'	'A2 Hand'	'A2 Hand'	'A2 Hand'	'A1 Hand'	'A2 Hand'	'A2 Hand'	'A1 Hand'	'A2 Hand'	'C2 Cheek'
			31	LPS	'A2 Masked'	'A2 Masked'	'A2 Neck'	'A1 Masked'	'A2 Photo'	'C1 Cheek'	'A1 Masked'	'A1 Lips'	'A2 Masked'	'A2 Masked'	'C1 Neck'	'A2 Masked'	'A2 Masked'	'A2 Masked'	'A1 Masked'	'A2 Masked'	'A2 Masked'	'A1 Masked'	'A2 Masked'	'C2 Lips'
			32	LPS	'A1 Photo'	'C1 Photo'	'A2 Hand'	'C2 Photo'	'A1 Photo'	'C1 Lips'	'C2 Photo'	'A1 Neck'	'C1 Photo'	'A1 Photo'	'C1 Hand'	'C1 Photo'	'C1 Photo'	'A1 Photo'	'C2 Photo'	'A1 Photo'	'C1 Photo'	'C2 Photo'	'C1 Photo'	'C2 Neck'
			33	LPS	'A2 Photo'	'C2 Photo'	'A2 Masked'	'C1 Photo'	'C2 Photo'	'C1 Neck'	'C1 Photo'	'A1 Hand'	'C2 Photo'	'A2 Photo'	'C1 Masked'	'C2 Photo'	'C2 Photo'	'A2 Photo'	'C1 Photo'	'A2 Photo'	'C2 Photo'	'C1 Photo'	'C2 Photo'	'C2 Hand'
			34	LPS	'Orange Phone'	'A1 Photo'	'C2 Hand'	'A1 Photo'	'C1 Photo'	'C1 Hand'	'A1 Photo'	'A1 Masked'	'A1 Photo'	'Orange Phone'	'C2 Photo'	'A1 Photo'	'A1 Photo'	'Orange Phone'	'A1 Photo'	'Orange Phone'	'A1 Photo'	'A1 Photo'	'A1 Photo'	'C2 Masked'
			35	LPS	'Ping Pong Ball'	'A2 Photo'	'Ping Pong Ball'	'A2 Photo'	'Orange Phone'	'C1 Masked'	'A2 Photo'	'Orange Phone'	'A2 Photo'	'Ping Pong Ball'	'Orange (fruit)'	'A2 Photo'	'A2 Photo'	'Ping Pong Ball'	'A2 Photo'	'Ping Pong Ball'	'A2 Photo'	'A2 Photo'	'A2 Photo'	A2 Photo'
			36	white	'C2 Forehead'	'Orange (fruit)'	'Strawberry'	'Orange Phone'	'Ping Pong Ball'	'A2 Forehead'	'Orange Phone'	'C2 Forehead'	'Orange (fruit)'	'C2 Forehead'	'A1 Forehead'	'Orange (fruit)'	'Orange (fruit)'	'C2 Forehead'	'Orange Phone'	'C2 Forehead'	'Orange (fruit)'	'Orange Phone'	'Orange (fruit)'	'Ping Pong Ball'
			37	white	'C2 Cheek'	'Ping Pong Ball'	'Orange (fruit)'	'Yellow Lego'	'A1 Forehead'	'A2 Cheek'	'Yellow Lego'	'C2 Cheek'	'Ping Pong Ball'	'C2 Cheek'	'A1 Cheek'	'Ping Pong Ball'	'Ping Pong Ball'	'C2 Cheek'	'Yellow Lego'	'C2 Cheek'	'Ping Pong Ball'	'Yellow Lego'	'Ping Pong Ball'	'Orange (fruit)'
			38	white	'C2 Lips'	'Orange Phone'	'Red Lego'	'Ping Pong Ball'	'A1 Cheek'	'A2 Lips'	'Ping Pong Ball'	'C2 Lips'	'Orange Phone'	'C2 Lips'	'A1 Lips'	'Orange Phone'	'Orange Phone'	'C2 Lips'	'Ping Pong Ball'	'C2 Lips'	'Orange Phone'	'Ping Pong Ball'	'Orange Phone'	'Strawberry'
			39	white	'C2 Neck'	'Yellow Lego'	'C2 Forehead'	'Red Lego'	'A1 Lips'	'A2 Neck'	'Red Lego'	'C2 Neck'	'Yellow Lego'	'C2 Neck'	'A1 Neck'	'Yellow Lego'	'Yellow Lego'	'C2 Neck'	'Red Lego'	'C2 Neck'	'Yellow Lego'	'Red Lego'	'Yellow Lego'	'A1 Forehead'
			40	white	'C2 Hand'	'C2 Forehead'	'C2 Cheek'	'C1 Forehead'	'A1 Neck'	'A2 Hand'	'C1 Forehead'	'C2 Hand'	'C2 Forehead'	'C2 Hand'	'A1 Hand'	'C2 Forehead'	'C2 Forehead'	'C2 Hand'	'C1 Forehead'	'C2 Hand'	'C2 Forehead'	'C1 Forehead'	'C2 Forehead'	'A1 Cheek'
			41	white	'C2 Masked'	'C2 Cheek'	'C2 Lips'	'C1 Cheek'	'A1 Hand'	'A2 Masked'	'C1 Cheek'	'C2 Masked'	'C2 Cheek'	'C2 Masked'	'A1 Masked'	'C2 Cheek'	'C2 Cheek'	'C2 Masked'	'C1 Cheek'	'C2 Masked'	'C2 Cheek'	'C1 Cheek'	'C2 Cheek'	'A1 Lips'
			42	white	'Tomato'	'C2 Lips'	'C2 Neck'	'C1 Lips'	'A1 Masked'	'C1 Photo'	'C1 Lips'	'Orange (fruit)'	'C2 Lips'	'Tomato'	'Tomato'	'C2 Lips'	'C2 Lips'	'Tomato'	'C1 Lips'	'Tomato'	'C2 Lips'	'C1 Lips'	'C2 Lips'	'A1 Neck'
			43	white	'Strawberry'	'C2 Neck'	'C2 Masked'	'C1 Neck'	'Orange (fruit)'	'Orange (fruit)'	'C1 Neck'	'C1 Forehead'	'C2 Neck'	'Strawberry'	'Strawberry'	'C2 Neck'	'C2 Neck'	'Strawberry'	'C1 Neck'	'Strawberry'	'C2 Neck'	'C1 Neck'	'C2 Neck'	'A1 Hand'
			44	white	'A1 Forehead'	'C2 Hand'	'A2 Photo'	'C1 Hand'	'Strawberry'	'Orange Phone'	'C1 Hand'	'C1 Cheek'	'C2 Hand'	'A1 Forehead'	'C2 Forehead'	'C2 Hand'	'C2 Hand'	'A1 Forehead'	'C1 Hand'	'A1 Forehead'	'C2 Hand'	'C1 Hand'	'C2 Hand'	'A1 Masked'
			45	white	'A1 Cheek'	'C2 Masked'	'Yellow Lego'	'C1 Masked'	'Red Lego'	'C2 Forehead'	'C1 Masked'	'C1 Lips'	'C2 Masked'	'A1 Cheek'	'C2 Cheek'	'C2 Masked'	'C2 Masked'	'A1 Cheek'	'C1 Masked'	'A1 Cheek'	'C2 Masked'	'C1 Masked'	'C2 Masked'	'Tomato'
			46	white	'A1 Lips'	'Tomato'	'Tomato'	'Orange (fruit)'	'C2 Forehead'	'C2 Cheek'	'Orange (fruit)'	'C1 Neck'	'Tomato'	'A1 Lips'	'C2 Lips'	'Tomato'	'Tomato'	'A1 Lips'	'Orange (fruit)'	'A1 Lips'	'Tomato'	'Orange (fruit)'	'Tomato'	'A1 Photo'
			47	white	'A1 Neck'	'C1 Forehead'	'C2 Photo'	'A2 Forehead'	'C2 Cheek'	'C2 Lips'	'A2 Forehead'	'C1 Hand'	'C1 Forehead'	'A1 Neck'	'C2 Neck'	'C1 Forehead'	'C1 Forehead'	'A1 Neck'	'A2 Forehead'	'A1 Neck'	'C1 Forehead'	'A2 Forehead'	'C1 Forehead'	'C2 Photo'
			48	white	'A1 Hand'	'C1 Cheek'	'C1 Forehead'	'A2 Cheek'	'C2 Lips'	'C2 Neck'	'A2 Cheek'	'C1 Masked'	'C1 Cheek'	'A1 Hand'	'C2 Hand'	'C1 Cheek'	'C1 Cheek'	'A1 Hand'	'A2 Cheek'	'A1 Hand'	'C1 Cheek'	'A2 Cheek'	'C1 Cheek'	'C1 Forehead'
			49	white	'A1 Masked'	'C1 Lips'	'C1 Cheek'	'A2 Lips'	'C2 Neck'	'C2 Hand'	'A2 Lips'	'Tomato'	'C1 Lips'	'A1 Masked'	'C2 Masked'	'C1 Lips'	'C1 Lips'	'A1 Masked'	'A2 Lips'	'A1 Masked'	'C1 Lips'	'A2 Lips'	'C1 Lips'	'C1 Cheek'
			50	white	'Yellow Lego'	'C1 Neck'	'C1 Lips'	'A2 Neck'	'C2 Hand'	'C2 Masked'	'A2 Neck'	'Strawberry'	'C1 Neck'	'Yellow Lego'	'Yellow Lego'	'C1 Neck'	'C1 Neck'	'Yellow Lego'	'A2 Neck'	'Yellow Lego'	'C1 Neck'	'A2 Neck'	'C1 Neck'	'C1 Lips'
			51	white	'Red Lego'	'C1 Hand'	'C1 Neck'	'A2 Hand'	'C2 Masked'	'C2 Photo'	'A2 Hand'	'A2 Forehead'	'C1 Hand'	'Red Lego'	'Red Lego'	'C1 Hand'	'C1 Hand'	'Red Lego'	'A2 Hand'	'Red Lego'	'C1 Hand'	'A2 Hand'	'C1 Hand'	'C1 Neck'
			52	white	'Orange (fruit)'	'C1 Masked'	'C1 Hand'	'A2 Masked'	'Tomato'	'A1 Photo'	'A2 Masked'	'A2 Cheek'	'C1 Masked'	'Orange (fruit)'	'Ping Pong Ball'	'C1 Masked'	'C1 Masked'	'Orange (fruit)'	'A2 Masked'	'Orange (fruit)'	'C1 Masked'	'A2 Masked'	'C1 Masked'	'C1 Hand'
			53	white	'C2 Photo'	'Red Lego'	'C1 Masked'	'Tomato'	'Yellow Lego'	'Ping Pong Ball'	'Tomato'	'A2 Lips'	'Red Lego'	'C2 Photo'	'Orange Phone'	'Red Lego'	'Red Lego'	'C2 Photo'	'Tomato'	'C2 Photo'	'Red Lego'	'Tomato'	'Red Lego'	'C1 Masked'
			54	white	'C1 Forehead'	'A1 Forehead'	'C1 Photo'	'C2 Forehead'	'C1 Forehead'	'Red Lego'	'C2 Forehead'	'A2 Neck'	'A1 Forehead'	'C1 Forehead'	'A2 Photo'	'A1 Forehead'	'A1 Forehead'	'C1 Forehead'	'C2 Forehead'	'C1 Forehead'	'A1 Forehead'	'C2 Forehead'	'A1 Forehead'	'Orange Phone'
			55	white	'C1 Cheek'	'A1 Cheek'	'A1 Forehead'	'C2 Cheek'	'C1 Cheek'	'Yellow Lego'	'C2 Cheek'	'A2 Hand'	'A1 Cheek'	'C1 Cheek'	'A1 Photo'	'A1 Cheek'	'A1 Cheek'	'C1 Cheek'	'C2 Cheek'	'C1 Cheek'	'A1 Cheek'	'C2 Cheek'	'A1 Cheek'	'C1 Photo'
			56	white	'C1 Lips'	'A1 Lips'	'A1 Cheek'	'C2 Lips'	'C1 Lips'	'A1 Forehead'	'C2 Lips'	'A2 Masked'	'A1 Lips'	'C1 Lips'	'A2 Forehead'	'A1 Lips'	'A1 Lips'	'C1 Lips'	'C2 Lips'	'C1 Lips'	'A1 Lips'	'C2 Lips'	'A1 Lips'	'Red Lego'
			57	white	'C1 Neck'	'A1 Neck'	'A1 Lips'	'C2 Neck'	'C1 Neck'	'A1 Cheek'	'C2 Neck'	'C1 Photo'	'A1 Neck'	'C1 Neck'	'A2 Cheek'	'A1 Neck'	'A1 Neck'	'C1 Neck'	'C2 Neck'	'C1 Neck'	'A1 Neck'	'C2 Neck'	'A1 Neck'	'A2 Forehead'
			58	white	'C1 Hand'	'A1 Hand'	'A1 Neck'	'C2 Hand'	'C1 Hand'	'A1 Lips'	'C2 Hand'	'C2 Photo'	'A1 Hand'	'C1 Hand'	'A2 Lips'	'A1 Hand'	'A1 Hand'	'C1 Hand'	'C2 Hand'	'C1 Hand'	'A1 Hand'	'C2 Hand'	'A1 Hand'	'A2 Cheek'
			59	white	'C1 Masked'	'A1 Masked'	'A1 Hand'	'C2 Masked'	'C1 Masked'	'A1 Neck'	'C2 Masked'	'A2 Photo'	'A1 Masked'	'C1 Masked'	'A2 Neck'	'A1 Masked'	'A1 Masked'	'C1 Masked'	'C2 Masked'	'C1 Masked'	'A1 Masked'	'C2 Masked'	'A1 Masked'	'A2 Lips'
			60	white	'C1 Photo'	'Strawberry'	'A1 Masked'	'Strawberry'	'A2 Forehead'	'A1 Hand'	'Strawberry'	'Red Lego'	'Strawberry'	'C1 Photo'	'A2 Hand'	'Strawberry'	'Strawberry'	'C1 Photo'	'Strawberry'	'C1 Photo'	'Strawberry'	'Strawberry'	'Strawberry'	'A2 Neck'
			61	white	'A2 Forehead'	'A2 Forehead'	'A1 Photo'	'A1 Forehead'	'A2 Cheek'	'A1 Masked'	'A1 Forehead'	'Yellow Lego'	'A2 Forehead'	'A2 Forehead'	'A2 Masked'	'A2 Forehead'	'A2 Forehead'	'A2 Forehead'	'A1 Forehead'	'A2 Forehead'	'A2 Forehead'	'A1 Forehead'	'A2 Forehead'	'A2 Hand'
			62	white	'A2 Cheek'	'A2 Cheek'	'Orange Phone'	'A1 Cheek'	'A2 Lips'	'Tomato'	'A1 Cheek'	'Ping Pong Ball'	'A2 Cheek'	'A2 Cheek'	'C1 Photo'	'A2 Cheek'	'A2 Cheek'	'A2 Cheek'	'A1 Cheek'	'A2 Cheek'	'A2 Cheek'	'A1 Cheek'	'A2 Cheek'	'A2 Masked'
			63	white	'A2 Lips'	'A2 Lips'	'A2 Forehead'	'A1 Lips'	'A2 Neck'	'Strawberry'	'A1 Lips'	'A1 Photo'	'A2 Lips'	'A2 Lips'	'C1 Forehead'	'A2 Lips'	'A2 Lips'	'A2 Lips'	'A1 Lips'	'A2 Lips'	'A2 Lips'	'A1 Lips'	'A2 Lips'	'Yellow Lego'
			64	white	'A2 Neck'	'A2 Neck'	'A2 Cheek'	'A1 Neck'	'A2 Hand'	'A2 Photo'	'A1 Neck'	'A1 Forehead'	'A2 Neck'	'A2 Neck'	'C1 Cheek'	'A2 Neck'	'A2 Neck'	'A2 Neck'	'A1 Neck'	'A2 Neck'	'A2 Neck'	'A1 Neck'	'A2 Neck'	'C2 Forehead'
			65	white	'A2 Hand'	'A2 Hand'	'A2 Lips'	'A1 Hand'	'A2 Masked'	'C1 Forehead'	'A1 Hand'	'A1 Cheek'	'A2 Hand'	'A2 Hand'	'C1 Lips'	'A2 Hand'	'A2 Hand'	'A2 Hand'	'A1 Hand'	'A2 Hand'	'A2 Hand'	'A1 Hand'	'A2 Hand'	'C2 Cheek'
			66	white	'A2 Masked'	'A2 Masked'	'A2 Neck'	'A1 Masked'	'A2 Photo'	'C1 Cheek'	'A1 Masked'	'A1 Lips'	'A2 Masked'	'A2 Masked'	'C1 Neck'	'A2 Masked'	'A2 Masked'	'A2 Masked'	'A1 Masked'	'A2 Masked'	'A2 Masked'	'A1 Masked'	'A2 Masked'	'C2 Lips'
			67	white	'A1 Photo'	'C1 Photo'	'A2 Hand'	'C2 Photo'	'A1 Photo'	'C1 Lips'	'C2 Photo'	'A1 Neck'	'C1 Photo'	'A1 Photo'	'C1 Hand'	'C1 Photo'	'C1 Photo'	'A1 Photo'	'C2 Photo'	'A1 Photo'	'C1 Photo'	'C2 Photo'	'C1 Photo'	'C2 Neck'
			68	white	'A2 Photo'	'C2 Photo'	'A2 Masked'	'C1 Photo'	'C2 Photo'	'C1 Neck'	'C1 Photo'	'A1 Hand'	'C2 Photo'	'A2 Photo'	'C1 Masked'	'C2 Photo'	'C2 Photo'	'A2 Photo'	'C1 Photo'	'A2 Photo'	'C2 Photo'	'C1 Photo'	'C2 Photo'	'C2 Hand'
			69	white	'Orange Phone'	'A1 Photo'	'C2 Hand'	'A1 Photo'	'C1 Photo'	'C1 Hand'	'A1 Photo'	'A1 Masked'	'A1 Photo'	'Orange Phone'	'C2 Photo'	'A1 Photo'	'A1 Photo'	'Orange Phone'	'A1 Photo'	'Orange Phone'	'A1 Photo'	'A1 Photo'	'A1 Photo'	'C2 Masked'
			70	white	'Ping Pong Ball'	'A2 Photo'	'Ping Pong Ball'	'A2 Photo'	'Orange Phone'	'C1 Masked'	'A2 Photo'	'Orange Phone'	'A2 Photo'	'Ping Pong Ball'	'Orange (fruit)'	'A2 Photo'	'A2 Photo'	'Ping Pong Ball'	'A2 Photo'	'Ping Pong Ball'	'A2 Photo'	'A2 Photo'	'A2 Photo'	'A2 Photo'

## Sheet: Figure 1
analysis code is available at: https://neicommons.nei.nih.gov/#/facecolor
			Subject Matches (raw)
Stimulus	lighting condition	RGB (0-255)	S1	S2	S3	S4	S5	S6	S7	S8	S9	S10	S11	S12	S13	S14	S15	S16	S17	S18	S19	S20		Stimulus KEY:
C1 cheek	White	R	255	255	255	255	255	255	255	255	255	255	255	255	255	255	255	255	255	255	255	255		C1 = Caucasian model #1
		G	193	222	215	218	239	236	228	246	214	204	195	230	235	187	241	193	192	186	183	221		C2=Caucasian model #2
		B	165	193	163	146	155	161	146	190	175	161	146	151	173	132	187	116	137	120	114	181		A1 = African American model #1
	LPS	R	244	210	234	221	236	208	227	233	186	185	203	232	226	239	215	239	233	235	247	224		A2= African American model #2
		G	255	255	255	255	255	255	255	255	255	255	255	255	255	255	255	255	255	255	255	255
		B	70	164	102	136	85	187	184	141	21	150	27	169	96	173	166	112	90	165	162	109
C2 cheek	White	R	255	255	255	255	255	255	255	252	255	255	255	255	255	255	255	255	255	255	255	255
		G	234	236	207	187	234	235	208	255	234	217	207	225	218	227	224	207	205	220	225	224
		B	174	191	123	143	151	160	136	196	200	156	143	134	164	161	180	129	140	163	147	140
	LPS	R	233	180	175	214	208	182	172	164	170	203	221	225	231	88	215	206	244	211	236	200
		G	255	255	226	255	255	255	255	255	255	255	255	255	255	105	255	255	255	255	255	255
		B	181	106	77	118	38	88	55	108	21	73	183	99	115	51	124	61	146	133	165	114
A1 cheek	White	R	75	57	85	72	39	59	55	58	82	90	78	96	60	55	66	88	58	51	81	54
		G	60	29	59	46	24	34	38	33	44	55	47	58	36	38	41	54	40	24	51	29
		B	27	10	38	30	10	19	23	16	11	23	20	26	15	24	19	22	21	0	17	0
	LPS	R	111	72	113	67	75	106	186	54	23	94	55	112	76	68	96	43	74	38	86	82
		G	120	84	140	64	91	111	159	63	28	106	44	126	78	87	116	102	82	50	89	80
		B	66	66	74	28	63	33	44	26	15	37	15	33	27	36	46	45	11	16	36	42
A2 cheek	White	R	53	47	62	61	100	58	61	52	64	99	76	68	61	58	61	61	72	65	63	67
		G	32	17	44	40	57	28	32	32	32	64	51	41	44	33	30	34	49	40	42	34
		B	15	7	25	28	23	16	13	10	25	39	28	9	24	14	2	18	27	18	24	13
	LPS	R	25	34	56	55	20	50	63	33	23	84	117	55	54	37	52	50	52	32	65	70
		G	26	26	62	65	22	61	74	41	23	91	131	53	58	43	72	58	54	43	72	91
		B	12	18	61	18	22	24	33	34	23	33	41	42	49	45	31	35	39	20	61	34
C1 forehead	White	R	255	255	255	255	255	255	255	255	255	255	255	255	255	255	255	255	255	255	255	255
		G	206	215	237	215	245	218	233	247	205	229	167	224	230	225	230	204	227	215	231	230
		B	164	185	175	163	154	174	188	181	167	166	130	152	142	157	183	108	183	176	181	185
	LPS	R	255	224	217	228	251	214	233	211	190	216	222	237	206	230	226	243	180	235	249	227
		G	247	255	255	255	255	255	255	255	255	255	255	255	255	255	255	255	237	255	255	255
		B	136	136	112	137	146	190	181	129	27	60	81	126	69	165	159	69	88	144	173	95
C2 forehead	White	R	255	255	255	255	255	255	255	253	255	255	255	255	255	255	255	255	255	255	255	255
		G	228	245	216	203	225	212	224	255	239	226	221	237	216	246	212	233	217	198	223	230
		B	187	198	131	118	112	111	152	190	211	184	128	190	120	172	184	143	157	167	181	171
	LPS	R	248	193	184	225	185	196	186	190	180	215	236	234	235	115	216	225	233	226	239	198
		G	255	255	221	255	255	255	255	255	247	255	255	255	255	142	255	255	255	255	255	255
		B	129	89	87	142	59	137	110	80	10	51	152	145	157	49	105	48	134	140	143	147
A1 forehead	White	R	63	54	89	104	52	59	66	67	89	93	255	106	82	102	83	105	88	61	50	40
		G	53	18	64	51	34	32	46	34	43	80	237	68	45	84	50	62	60	34	32	23
		B	30	8	39	26	15	18	23	11	11	55	163	32	12	57	22	30	24	8	10	0
	LPS	R	79	125	93	96	65	64	123	95	23	103	96	140	78	87	89	37	101	41	100	67
		G	55	140	106	84	82	78	166	132	35	107	82	155	84	107	107	120	107	63	98	38
		B	18	124	50	38	53	27	9	45	6	20	45	27	14	45	31	35	25	16	19	18
A2 forehead	White	R	38	93	86	95	50	55	85	55	55	112	83	65	96	79	122	46	68	69	85	67
		G	28	21	50	64	36	32	41	33	26	76	40	40	61	61	62	24	52	42	56	34
		B	21	12	24	44	12	14	20	16	17	48	15	9	32	42	21	14	33	20	28	8
	LPS	R	38	38	64	106	22	72	106	47	34	79	140	44	60	46	92	78	36	23	67	57
		G	55	31	84	124	24	93	125	55	35	85	167	48	65	52	117	77	37	24	66	72
		B	5	24	84	22	27	42	42	48	32	20	58	33	58	44	61	46	32	18	42	25
C1 photo (forehead)	White	R	255	244	255	255	255	255	255	255	255	255	255	255	255	255	255	255	255	255	255	255
		G	194	255	221	231	239	231	201	237	233	230	202	214	215	202	214	216	224	234	228	243
		B	144	175	147	170	169	153	141	192	165	154	157	140	153	131	123	150	155	167	136	164
	LPS	R	255	243	223	252	255	243	226	238	255	251	255	243	226	236	255	255	234	255	245	245
		G	247	255	195	255	239	255	255	255	247	255	247	255	255	255	238	239	255	227	255	255
		B	161	206	124	155	99	211	161	193	106	190	143	176	184	190	120	43	186	81	198	163
C2 photo (forehead)	White	R	255	255	255	255	255	255	255	255	255	255	255	255	255	255	255	255	255	255	255	255
		G	202	244	225	227	228	238	191	242	238	227	221	202	222	228	198	228	227	228	234	217
		B	163	190	170	161	159	181	128	155	191	180	144	143	152	153	135	130	128	184	151	156
	LPS	R	255	245	239	255	245	255	239	237	255	255	233	241	231	235	255	231	232	255	215	255
		G	251	255	255	220	255	226	255	255	251	248	255	255	255	255	242	255	255	238	255	214
		B	169	192	120	130	163	59	188	180	86	126	191	147	81	144	150	0	103	83	92	51
A1 photo (forehead)	White	R	75	116	91	61	58	76	67	55	80	255	60	83	75	45	72	67	74	101	74	60
		G	52	43	60	37	35	40	41	38	31	212	38	49	55	29	44	38	42	42	52	29
		B	36	12	39	20	11	9	15	18	15	196	23	26	35	13	14	21	15	6	23	6
	LPS	R	67	55	120	255	55	77	73	39	48	138	67	78	41	70	61	57	78	41	61	95
		G	69	34	86	194	42	50	66	28	51	134	39	64	28	66	32	37	47	28	53	88
		B	42	4	59	63	19	26	44	14	37	26	13	36	5	38	16	26	15	3	26	34
A2 photo (forehead)	White	R	43	54	80	68	55	61	72	43	118	62	78	75	51	67	59	51	52	57	57	61
		G	22	24	47	39	36	32	37	26	65	44	48	42	35	40	40	28	36	29	34	47
		B	12	13	23	23	20	15	11	3	32	30	30	16	19	18	21	7	24	16	6	28
	LPS	R	57	50	64	255	66	42	132	36	38	86	94	61	55	113	44	55	57	40	61	86
		G	52	31	67	193	58	26	126	31	25	94	67	46	30	103	35	31	33	24	49	52
		B	38	0	49	62	31	9	49	13	11	24	41	25	6	53	20	14	14	8	23	23
C1 forehead w/ face-masked	White	R	255	255	255	255	255	255	255	255	255	255	255	255	255	255	255	255	255	255	255	255
		G	215	221	203	220	216	231	201	226	226	208	195	232	207	203	234	221	236	220	210	239
		B	151	183	133	157	136	179	121	186	171	182	121	141	131	133	181	202	177	160	151	175
	LPS	R	255	255	255	255	255	255	255	255	255	255	255	255	255	255	255	255	255	255	255	255
		G	213	193	213	207	237	170	202	221	215	191	195	225	241	223	215	191	207	193	217	212
		B	92	136	47	29	95	14	101	54	102	48	32	94	102	85	89	0	81	8	70	42
C2 forehead w/ face-masked	White	R	255	255	255	255	255	255	255	255	217	255	255	255	255	255	255	255	255	255	255	255
		G	225	236	215	201	210	232	210	253	166	231	201	214	213	225	227	204	233	212	215	234
		B	166	174	83	126	156	164	159	188	142	173	121	147	159	151	183	139	156	165	146	187
	LPS	R	95	255	255	255	255	255	255	255	255	255	255	255	255	255	255	255	255	255	255	255
		G	67	170	222	216	210	201	218	210	210	163	176	228	192	221	198	201	224	204	217	213
		B	29	0	32	38	68	41	134	71	106	1	0	80	69	48	74	1	116	0	68	102
A1 forehead w/ face-masked	White	R	42	102	57	60	38	41	72	35	64	129	78	72	90	87	49	50	56	74	71	65
		G	24	36	42	41	23	26	35	21	35	77	46	44	62	57	31	32	36	35	41	34
		B	13	9	27	28	1	9	13	9	2	0	19	14	34	23	17	12	16	7	19	6
	LPS	R	61	92	95	39	43	35	43	65	31	54	50	74	78	61	40	67	75	50	66	34
		G	38	45	64	22	26	20	25	36	16	26	30	48	48	37	25	34	51	33	48	19
		B	16	10	29	6	8	8	9	9	2	0	4	14	24	12	11	7	23	0	20	6
A2 forehead w/ face-masked	White	R	55	78	51	88	48	33	28	45	35	71	61	75	64	50	53	74	72	42	65	54
		G	35	35	35	47	26	18	12	28	21	54	38	41	36	26	39	35	42	22	40	27
		B	19	19	24	18	10	6	4	11	8	37	19	8	13	8	19	10	14	5	18	2
	LPS	R	48	32	55	37	42	35	56	91	37	77	51	67	57	68	48	51	61	54	50	61
		G	31	17	43	20	28	25	36	68	19	40	25	46	34	39	27	31	47	28	39	31
		B	16	13	33	3	6	11	12	25	0	16	8	13	10	20	7	9	28	4	19	17
C1 Neck	White	R	255	255	255	255	255	255	255	255	255	255	255	255	255	255	255	255	255	255	255	255
		G	204	224	212	208	253	236	210	232	223	212	200	205	213	201	230	216	221	204	212	236
		B	111	188	139	135	157	184	144	169	175	153	125	129	152	132	192	179	155	163	162	172
	LPS	R	255	242	255	255	255	255	255	255	255	255	237	221	246	255	255	255	255	255	255	255
		G	222	255	227	228	221	241	196	238	227	234	255	152	255	231	217	221	221	206	214	206
		B	100	186	131	162	141	156	136	122	92	124	104	43	143	75	92	128	85	89	88	83
C2 Neck	White	R	255	255	255	255	255	255	255	252	255	255	255	255	255	255	255	255	255	255	255	255
		G	223	216	214	198	228	227	201	255	218	226	201	224	222	232	241	213	237	200	213	237
		B	163	167	118	137	172	182	135	167	182	193	144	133	120	161	184	124	190	153	161	175
	LPS	R	255	254	255	178	255	255	255	255	252	255	255	255	255	140	255	255	255	255	255	255
		G	246	255	237	155	239	243	233	239	255	210	197	202	202	113	212	244	215	201	224	242
		B	121	126	115	46	92	123	149	98	68	98	86	49	110	56	108	137	105	115	95	145
A1 Neck	White	R	75	31	104	69	55	66	77	78	78	81	83	55	65	86	49	76	67	74	74	64
		G	49	12	68	45	33	41	43	38	44	40	57	35	46	61	29	49	47	38	42	33
		B	22	9	43	30	15	17	24	15	18	13	29	15	23	38	12	18	28	10	24	6
	LPS	R	101	72	92	50	69	66	53	69	33	61	38	105	61	83	47	130	75	72	65	66
		G	92	30	72	28	55	41	35	40	24	35	22	70	38	69	21	63	46	36	44	40
		B	49	13	46	7	24	9	8	15	13	3	0	16	10	22	10	33	22	0	16	5
A2 Neck	White	R	51	82	87	65	79	75	61	42	49	75	60	68	87	59	58	84	75	69	78	62
		G	34	45	62	43	42	36	30	26	30	53	40	44	43	32	32	34	43	40	51	30
		B	17	20	43	20	17	9	11	7	22	33	23	25	13	8	10	13	18	11	28	7
	LPS	R	35	37	54	49	42	59	61	22	34	146	118	60	68	51	55	45	72	47	43	65
		G	27	23	51	35	33	50	44	13	34	69	64	44	59	36	31	38	46	28	33	44
		B	12	17	49	4	19	19	15	0	34	17	27	23	35	12	6	24	23	16	18	28
C1 Hand	White	R	255	255	255	255	255	255	255	255	255	255	255	255	255	255	255	255	255	255	255	255
		G	193	226	217	206	220	227	206	233	224	208	190	191	201	208	224	203	211	203	225	231
		B	129	165	141	126	160	174	135	149	173	130	139	106	137	139	186	184	155	140	170	173
	LPS	R	255	255	255	255	255	255	255	255	255	255	255	255	255	255	255	255	255	255	255	255
		G	213	225	239	200	245	222	220	246	231	207	201	215	231	242	204	202	206	206	224	229
		B	89	151	98	78	105	132	122	94	47	98	48	70	72	124	85	23	86	89	126	105
C2 Hand	White	R	255	255	255	255	255	255	255	255	255	255	255	255	255	255	255	255	255	255	255	255
		G	222	228	223	196	221	230	188	246	200	221	231	230	215	216	226	213	215	212	215	227
		B	180	169	166	119	155	161	119	190	140	181	159	147	134	173	175	92	160	165	153	174
	LPS	R	194	119	227	255	255	255	255	255	255	255	255	255	255	89	255	255	255	245	255	255
		G	150	94	205	216	237	229	205	226	217	202	195	231	205	76	204	211	201	182	226	249
		B	62	53	87	98	71	141	106	93	81	100	37	85	110	52	73	86	112	0	113	140
A1 Hand	White	R	45	49	65	62	44	37	82	52	45	60	57	45	71	78	55	48	67	72	84	57
		G	25	16	47	43	25	20	60	32	24	28	43	28	49	40	31	27	46	34	55	26
		B	13	9	28	24	10	4	42	11	14	12	27	10	23	16	13	6	25	15	19	5
	LPS	R	65	177	110	54	67	59	37	35	42	55	49	89	78	64	49	86	57	59	77	57
		G	46	113	75	32	52	35	22	22	21	32	24	58	54	40	26	44	39	35	54	32
		B	24	11	25	10	26	4	5	1	15	0	0	20	19	5	7	19	24	0	21	7
A2 Hand	White	R	65	64	67	64	58	48	47	43	28	65	54	76	84	56	61	59	93	35	83	70
		G	38	28	49	36	30	25	26	24	15	45	32	43	48	31	32	27	58	20	53	35
		B	22	15	34	7	13	10	2	6	8	33	14	16	23	9	4	6	15	9	23	5
	LPS	R	38	34	68	50	33	41	70	52	74	115	61	61	49	43	81	55	61	45	49	54
		G	31	18	59	34	24	28	41	38	33	63	37	45	33	26	53	33	44	23	37	39
		B	16	13	48	7	14	10	4	17	13	28	17	17	15	6	25	5	22	4	18	25
C1 lips	White	R	255	251	255	255	255	255	255	255	255	255	255	255	255	255	255	255	255	255	255	255
		G	174	189	183	183	216	223	188	232	228	220	198	176	224	177	203.5	182	209.5	187	182	223
		B	166	88.5	145	143	166	201	140	190	195	173	121	98	165	129	97	157	60.5	170	123	157
	LPS	R	101	255	255	255	255	255	255	255	255	255	255	153	255	123	255	255	217	255	255	255
		G	71	215.5	239	231	230	251	231	249	235	222	251	124	206	70	204.5	237	141.5	227	214	241
		B	48	117	153	153	176	208	170	194	125	129	175	55	94	37	110	153	46	203	147	90
C2 lips	White	R	255	255	255	255	255	255	255	255	255	255	255	255	255	255	255	255	255	255	255	255
		G	228	226	187	179	227	232	146	248	212	207	221	187	173	202	223	225	177	201	198	225
		B	204	195	139	141	150	180	99	196	174	154	144	143	109	120	177	160	113	165	130	151
	LPS	R	61	245	255	255	255	255	255	255	255	255	255	255	255	82	255	255	206	255	212	235
		G	43	233	237	213	225	239	213	227	231	220	208	235	221	63	230	235	163	243	151	255
		B	39	196	113	184	129	115	109	108	170	71	126	143	128	38	185	122	92	154	98	118
A1 lips	White	R	97	34	84	46	61	80	51	47	44	55	96	68	75	80	64	72	63	58	141	41
		G	50	9	66	37	49	48	40	22	31	35	60	44	50	54	44	46	40	35	82	19
		B	43	48	45	57	36	31	57	11	44	24	38	23	28	33	25	11	25	5	58	4
	LPS	R	35	22	149	62	74	34	32	55	16	73	133	86	90	47	84	45	140	47	96	73
		G	33	10	119	37	65	25	31	46	5	66	63	70	70	42	39	46	90	43	59	59
		B	38	33	51	40	39	12	47	28	23	83	25	21	32	50	17	57	57	62	20	38
A2 lips	White	R	17	24	63	54	35	33	49	66	27	54	49	93	90	40	58	118	63	61	69	73
		G	17	10	48	36	20	26	31	38	25	37	33	80	76	35	31	79	53	43	56	40
		B	27	35	63	21	42	35	14	76	30	24	64	105	90	54	10	136	80	61	87	13
	LPS	R	38	17	45	27	27	25	83	32	12	58	30	70	40	22	23	28	59	16	65	44
		G	42	16	43	22	27	29	80	27	7	53	34	63	40	20	19	27	56	6	65	45
		B	52	21	55	27	34	32	93	35	20	66	33	82	49	32	40	31	69	40	78	52
Orange (fruit)	White	R	255	255	255	255	255	255	255	255	255	255	255	255	255	255	255	255	255	255	255	255
		G	166	140	155	171	157	180	155	160	152	185	170	178	169	167	123	142	176	175	181	174
		B	49	0	21	96	23	52	37	25	0	39	31	48	10	39	14	45	60	45	45	3
	LPS	R	255	137	255	255	255	255	255	255	255	255	255	255	255	255	255	255	255	251	255	255
		G	206	88	216	196	207	223	194	208	190	192	224	208	197	191	203	150	210	201	194	214
		B	94	0	72	31	58	68	89	73	0	1	0	60	98	42	80	39	88	91	69	48
Phone (orange)	White	R	255	254	255	232	255	255	255	255	255	255	255	255	255	255	230.5	255	255	206	255	255
		G	128	136.5	161	133	139	140	145	147	132	146	176	170	195	154	148	176	150	146	194	126
		B	27	37.5	31	0	11	2	11	0	7	48	98	108	135	23	59	68	87	72	101	35
	LPS	R	255	233.5	255	255	246	255	255	255	255	255	255	255	255	255	255	255	255	214	255	255
		G	201	179	183	190	167	160	170	171	192	197	156	204	210	222	205	204	193	137	221	193
		B	104	73	125	8	41	52	60	55	0	55	8	122	123	161	40.5	116	128	0	141	92
Yellow lego	White	R	255	253.5	255	255	255	255	255	255	255	255	255	255	255	255	255	255	255	255	255	255
		G	221	246.5	214	213	224	221	203	214	254	226	231	230	194	212	213.5	208	226	213	206	217
		B	75	129.5	74	77	70	62	28	49	244	25	60	51	58	74	56	27	45	41	51	70
	LPS	R	255	244	251	253	255	249	255	255	255	255	255	255	255	255	255	255	255	249	255	255
		G	237	219	255	255	248	249	247	254	186	242	254	251	243	235	253.5	248	224	255	238	255
		B	175	58.5	223	227	192	231	239	203	0	200	224	175	217	188	218.5	238	93	207	180	255
Ping pong ball (white)	White	R	255	254	255	255	255	255	255	223	245	255	248	255	255	255	248	255	250.5	249	255	255
		G	232	252	255	254	255	255	253	242	255	243	255	255	241	255	255	245	255	255	241	255
		B	195	253.5	255	244	255	255	235	255	236	228	243	255	184	255	245.5	251	234	244	197	255
	LPS	R	255	255	255	255	251	253	255	255	255	255	255	247	255	255	255	255	255	255	255	252
		G	225	224.5	252	224	255	255	241	253	223	228	216	255	246	251	211	220	211.5	233	239	255
		B	196	71	207	135	190	182	174	194	0	167	123	180	172	210	98	135	101	162	169	206
Red lego	White	R	255	255	255	255	255	255	255	255	255	255	255	255	255	255	255	255	255	126	255	255
		G	81	43	51	75	59	37	35	38	51	58	63	61	58	42	60.5	21	56.5	33	80	49
		B	38	36	28	59	32	27	12	20	34	35	37	31	35	9	24.5	8	24.5	17	62	28
	LPS	R	51	66	72	85	41	72	101	43	38	145	45	85	56	68	67	38	188.5	49	90	75
		G	26	42.5	46	50	20	28	62	22	27	67	20	37	22	29	30	22	112	26	50	34
		B	12	36	27	32	0	11	35	8	22	34	6	17	12	15	14	1	16	13	22	9
Strawberry	White	R	180	227.5	141	255	140	113	255	107	255	255	255	255	255	159	255	255	255	255	255	119
		G	41	51	41	80	23	17	52	42	35	64	59	64	55	42	62.5	91	59.5	57	52	35
		B	24	51.5	36	47	27	21	54	29	47	63	51	33	21	26	63.5	68	34	43	40	25
	LPS	R	64	62	72	76	51	37	78	32	67	73	42	89	63	84	71.5	91	116	59	86	71
		G	28	47	44	36	23	19	40	16	27	38	25	50	38	45	35.5	36	60	30	52	36
		B	25	29	26	24	9	12	22	2	13	18	1	19	15	23	15.5	14	8	10	24	19
Tomato	White	R	255	231	210	255	255	143	255	255	249	255	255	255	255	255	225.5	255	255	159	255	195
		G	75	76	75	73	90	36	48	60	68	41	90	73	102	83	68.5	103	68.5	55	88	54
		B	39	32	18	19	34	23	25	20	10	33	34	24	72	37	20.5	41	25.5	18	54	12
	LPS	R	55	76.5	85	67	83	52	66	69	72	91	78	113	55	80	59	113	98.5	49	64	48
		G	32	32	49	34	35	25	27	27	35	60	40	34	25	49	25.5	65	53	20	36	24
		B	13	17	25	15	18	12	8	9	24	26	10	19	8	23	9	2	17.5	12	21	8

## Sheet: Figure 2
analysis code is available at: https://neicommons.nei.nih.gov/#/facecolor
					Subject Matches
Stimulus category	Stimulus	lighting condition	L*,a*,b*	Spectral measurement	S1	S2	S3	S4	S5	S6	S7	S8	S9	S10	S11	S12	S13	S14	S15	S16	S17	S18	S19	S20
Face Skin	C1 cheek	White	L*	73.9846	86.3227	92.8483	84.9614	96.417	91.5075	93.4509	86.3026	87.0134	88.9511	84.3096	91.0688	95.0993	91.1155	95.1565	92.4988	97.4084	93.8905	95.6706	85.2848	86.8563
			a*	17.4903	16.655	7.88716	18.3502	0.350037	6.71936	2.88744	15.2828	15.8774	13.041	19.3471	9.8849	1.73385	8.80033	0.680862	7.52393	-1.29569	2.39041	-0.755727	18.4816	17.7267
			b*	17.6236	32.4844	16.1827	38.4246	23.0637	34.4425	36.61	41.5675	29.3368	25.0862	40.3544	21.6187	27.2814	26.7863	32.3201	20.811	23.0299	35.0256	35.3753	33.5167	20.8356
		LPS	L*	78.4151	96.819	96.0768	97.5793	96.3887	96.4418	97.3058	97.3451	94.7574	94.5416	98.2988	93.7974	96.4273	96.9603	96.2284	96.3978	97.2162	97.4383	96.9756	97.914	97.4001
			a*	25.7285	-17.0008	-21.1444	-12.7036	-19.343	-19.0851	-14.1677	-14.0548	-29.1876	-30.4048	-8.85329	-35.2684	-19.2153	-16.1973	-20.2267	-19.3703	-14.7291	-13.4662	-16.1283	-10.8836	-13.7916
			b*	132.16	61.0787	31.2171	33.0296	30.8592	43.1064	24.8337	53.7559	75.3972	34.6837	35.3125	75.043	58.4103	56.9586	21.9795	53.5667	42.2233	31.1857	63.0193	30.2541	68.4599
	C2 cheek	White	L*	73.9846	88.9049	95.5099	92.0858	93.065	85.4097	89.4498	89.1827	89.3287	91.4229	92.8791	95.2437	91.7097	89.1243	94.9529	92.613	99.0005	92.7485	94.6642	93.4187	94.9186
			a*	23.5825	11.533	2.45337	6.85773	6.30989	19.0213	10.1422	10.2069	10.8863	7.63478	4.07877	3.77903	7.68829	9.93368	0.998346	4.10771	-5.14557	3.43508	0.889521	4.06454	2.16604
			b*	19	34.0793	20.3057	27.9259	21.9207	28.808	36.3924	39.0751	33.2691	30.1183	35.5577	16.2446	27.0609	41.547	32.5004	38.1792	22.4574	40.8114	35.8925	30.319	26.6523
		LPS	L*	72.2819	97.9499	93.8812	95.8252	95.9803	95.8718	93.161	95.0442	96.9357	94.9309	97.6411	92.9554	96.8707	87.2387	93.8604	95.0339	93.0802	96.3868	95.0743	50.9613	97.6347
			a*	23.8288	-10.7318	-34.6604	-22.6602	-21.7645	-22.4067	-39.4501	-27.4094	-16.2207	-28.0924	-12.3683	-40.8541	-16.6846	-28.142	-34.8155	-27.42	-39.9395	-19.4443	-27.2394	-16.4303	-12.3768
			b*	121.83	41.278	51.1773	43.4156	47.1977	49.3831	67.2513	68.04	24.6899	64.2417	33.1208	73.9851	51.9476	55.5593	57.7422	49.7441	49.29	57.2662	73.8022	30.2653	26.5584
	A1 cheek	White	L*	63.2452	25.4377	20.8103	17.6225	26.9611	29.7779	24.2388	34.6181	30.863	35.2218	32.6255	30.3677	24.1062	36.0405	23.2114	20.2372	22.6205	37.0061	15.433	24.2533	35.0382
			a*	12.9105	5.06846	13.374	14.0039	9.12046	9.3555	4.90776	12.0886	11.5581	12.5004	10.2024	15.8061	9.34069	7.74923	10.5922	11.2808	10.6841	13.7127	5.79471	4.97366	0.912699
			b*	21.5836	21.7044	24.7494	24.0104	24.8756	20.6641	19.0201	30.8656	28.3167	30.9383	31.4562	32.8514	24.5965	22.4816	21.1569	26.5729	22.6213	31.139	18.3394	18.3257	27.5954
		LPS	L*	49.9873	42.2834	43.3447	27.1488	54.7439	35.565	72.8855	47.0769	26.5511	51.6046	45.7618	15.1689	41.2346	62.8435	54.0057	42.6033	33.8986	58.6647	45.7857	43.6007	57.2203
			a*	18.0037	-13.5336	-12.1158	-15.3209	-18.2117	-6.20208	1.1597	-35.4411	-0.292375	-14.8511	-10.1141	-9.89288	-9.68026	-19.6815	-11.7511	-6.80635	-13.1572	-16.0578	-14.6716	-18.2154	-12.0621
			b*	85.148	39.5501	13.1819	25.0043	36.5499	27.0776	55.9056	28.2551	26.069	37.7879	32.8517	14.1522	32.9095	31.7842	41.9486	26.5575	26.0898	45.8101	17.8551	30.1832	29.7766
	A2 cheek	White	L*	58.8445	30.8056	13.9055	26.4286	21.8743	25.9673	22.7034	23.5246	32.0549	39.3912	26.9591	23.3686	27.4422	27.591	20.6584	24.4727	21.18	27.1808	37.2111	22.5996	21.3894
			a*	11.2919	6.93802	18.4682	9.27042	14.842	7.37391	13.3145	11.79	7.82694	11.815	6.75299	15.6799	3.95962	4.63495	15.1219	15.237	7.42204	10.0013	16.365	10.601	8.28587
			b*	18.6697	23.6085	18.5721	24.9848	28.3925	17.5591	24.8743	22.2751	24.3777	25.9281	21.4239	17.3043	21.7485	21.2881	21.0176	26.6999	24.5749	30.4273	33.2004	23.8965	21.8644
		LPS	L*	53.2372	30.4546	15.6869	23.5606	37.0979	34.666	38.7504	31.7373	60.4483	46.1849	38.6476	12.6023	32.3648	34.2861	32.754	45.0467	22.9936	30.4419	11.603	24.5422	14.2909
			a*	18.7356	-7.54404	0.606995	-14.2633	-19.008	-14.2146	-14.0722	-11.6896	-15.7717	-12.3509	-9.36572	-4.34361	-7.96172	-7.97834	-14.3922	-19.3463	-10.654	-4.7987	-5.87133	-8.04402	-6.92427
			b*	90.5603	14.4231	12.965	19.1982	26.1956	30.8259	27.0642	18.3824	44.3859	34.5841	10.3326	4.58302	10.0585	4.66012	25.9996	32.5574	8.64644	12.4929	4.13164	2.59343	15.2342
	C1 forehead	White	L*	83.6524	93.6808	91.3919	91.2752	94.2581	91.1155	94.897	88.3984	81.3271	93.8621	94.4257	89.2202	93.7983	95.507	91.8308	94.2831	97.4921	92.7382	96.8147	92.9868	89.3775
			a*	19.1226	5.347	10.1005	9.553	4.20927	8.80033	3.38793	10.4951	26.877	3.58608	3.71008	12.9801	1.93028	1.10622	8.26536	4.33208	-2.21043	4.72135	-3.0076	4.60706	12.4099
			b*	18.9426	21.4084	17.7585	21.443	22.1094	26.7863	20.8022	47.0642	29.9702	28.7434	23.1471	22.8178	38.6473	26.9342	22.9643	21.3043	26.8176	33.3087	37.0645	31.4968	24.2991
		LPS	L*	72.2285	89.9606	96.6217	97.3678	96.9671	96.8731	97.6347	97.3314	96.0919	95.6258	98.5432	94.0275	95.0824	96.0014	96.6102	96.4817	95.7895	97.3314	98.3961	97.2729	97.0265
			a*	23.9679	-29.6205	-18.0611	-13.8899	-16.0857	-16.6433	-12.3768	-14.1693	-21.1621	-23.9129	-7.55229	-33.7824	-27.1703	-21.6566	-18.0394	-18.9058	-22.8756	-14.1137	-8.3635	-14.3803	-4.636
			b*	121.974	54.1533	43.3657	41.2384	34.5758	43.3286	26.5584	68.6756	63.1796	69.0873	31.1878	74.4786	65.7014	51.8729	21.3187	58.8447	44.9539	48.3367	41.9245	32.5771	44.5439
	C2 forehead	White	L*	83.6524	91.4343	97.3171	87.8571	90.7986	88.2911	92.7382	94.3896	91.9119	93.5009	92.8847	96.3456	90.8609	90.9642	89.9975	94.113	98.9924	95.6887	92.5521	97.1984	93.9239
			a*	20.5204	7.68906	-0.423253	15.8001	11.216	11.3113	4.72135	0.853934	4.6859	5.78937	6.75412	2.64689	6.26212	6.75978	7.44563	3.49459	-5.1976	2.01799	2.46088	-2.37683	5.21375
			b*	20.5972	29.7076	19.6381	21.1741	17.4509	42.7825	33.3087	38.8822	42.3985	20.7698	21.2808	13.0852	44.6026	40.1454	47.4212	26.9493	24.902	20.9388	49.5478	30.1561	20.0295
		LPS	L*	69.5833	97.1524	94.463	96.7794	95.8896	96.7377	94.2314	96.1202	97.5073	95.5295	97.6072	91.7742	97.4958	86.7657	95.0107	95.2191	94.2427	97.3155	93.8625	63.286	98.0517
			a*	23.3368	-15.091	-30.9778	-17.1656	-22.3176	-17.3974	-32.4148	-21.0211	-13.1155	-24.4913	-12.5842	-34.9309	-13.171	-22.6799	-27.5302	-26.25	-32.3757	-14.1759	-34.8275	-21.0953	-10.2095
			b*	117.709	44.9251	58.2149	41.9928	54.3604	41.1294	50.1476	72.8917	38.2126	71.3854	41.9867	74.6653	36.1668	51.6879	40.6381	36.8982	61.0196	40.7602	67.0594	43.4758	48.1855
	A1 forehead	White	L*	68.7339	36.5894	15.9039	23.4373	32.608	35.9973	28.8606	39.4573	95.371	43.8566	20.8591	31.128	30.7092	38.1654	22.4181	15.0839	24.4572	41.3977	22.0577	46.0136	31.1609
			a*	13.3477	8.00971	21.772	11.4478	12.219	22.6104	5.42225	15.7832	0.419895	-0.267305	6.07344	20.343	15.0709	6.59774	12.276	7.30728	15.1807	12.4554	5.87245	2.00889	-1.07787
			b*	18.4192	31.3361	20.9218	27.9126	28.9253	30.9275	23.9952	31.5527	31.7401	20.8504	24.1523	34.0009	32.6293	24.2034	21.167	20.6066	27.7834	32.154	22.3214	22.3829	21.5421
		LPS	L*	55.766	52.3934	64.3748	32.7047	51.4639	45.184	69.8328	52.5274	44.6473	52.5375	49.6401	18.7393	43.3062	51.6409	40.1634	25.9918	59.1927	68.2722	41.9056	51.4223	33.7296
			a*	19.4552	-12.4462	-10.6769	-21.0831	-17.9985	-2.12156	-28.422	-44.4439	-0.579192	-11.6222	-8.5169	-15.7643	-12.4284	-14.6173	-16.1025	12.1003	-25.7318	-16.6306	-15.7869	-18.2393	6.24475
			b*	94.812	43.5095	9.23437	29.5499	40.0136	31.7661	59.2405	37.7741	27.4932	45.3241	43.5251	22.2078	39.626	31.6038	31.4701	24.7964	40.9145	55.7183	18.9526	33.6504	31.5971
	A2 forehead	White	L*	61.7989	31.4426	25.443	27.7835	41.6763	38.9593	29.9123	16.7632	29.2192	44.6406	34.9326	19.3294	38.0026	33.0503	21.706	24.4384	22.1323	26.358	22.565	36.0344	17.3286
			a*	12.5291	2.78556	38.4384	10.1715	23.7651	10.0337	19.9625	10.9987	19.5088	11.1571	9.29222	15.1318	11.9249	13.9412	9.55007	15.1123	8.76076	8.97339	2.69116	3.38846	1.94522
			b*	20.3513	20.1387	31.0813	25.1595	39.0447	22.2609	28.1642	17.8963	30.35	26.5186	27.5242	18.859	28.5869	28.346	22.9447	29.1643	21.9696	29.6514	24.3573	19.6821	12.4788
		LPS	L*	47.5672	21.4622	18.791	13.0344	54.8858	57.6043	57.9953	41.2973	71.3953	43.7487	36.4431	20.3069	35.6812	43.0505	45.9219	37.4496	30.5179	27.123	13.1429	29.1551	29.1824
			a*	17.2513	-5.97406	-0.498628	-6.03073	-19.5504	-18.22	-17.9624	-6.88245	-20.5219	-12.2668	-6.47838	-5.70737	-8.09115	-13.8149	-18.8452	-16.7095	-10.0697	-8.87515	-5.36087	-9.15819	-18.7636
			b*	80.411	8.41871	11.6615	9.49951	29.3024	48.3271	41.5197	22.7936	47.7422	37.9863	19.631	6.95454	8.43838	2.0829	29.4287	29.8514	8.28153	14.4937	1.69217	9.31536	30.6001
Body Skin	C1 Neck	White	L*	36.8404	92.1888	93.1672	88.9757	94.3725	89.4395	89.9258	91.507	87.7686	90.4158	90.5206	92.81	90.5994	90.2633	95.4227	95.28	94.4753	88.7905	98.3785	88.0362	88.4245
			a*	9.29284	6.03275	6.80237	13.153	4.77003	10.0938	9.74801	9.34252	12.8284	9.42879	9.92062	6.39406	8.98272	8.7095	2.01852	1.30288	2.62594	11.0038	-5.73176	12.7495	10.6165
			b*	13.8552	31.422	18.6807	24.2516	18.4915	36.8065	33.5137	20.4493	39.2617	30.2329	26.5119	23.7188	30.87	36.0154	23.1026	27.9093	28.2101	38.6529	37.5935	36.5518	45.8476
		LPS	L*	40.677	91.5697	98.2495	88.643	90.8314	93.6234	87.0972	91.9119	97.1613	94.4065	90.2132	92.7926	98.0485	93.1092	96.0661	88.6013	95.1653	74.4071	92.0394	93.4697	91.8709
			a*	15.3217	3.00052	-9.07576	8.99562	4.77751	3.74043	14.9683	4.6859	-15.0771	-0.416644	5.80853	0.947967	-10.2088	2.5334	-1.43888	8.79879	-1.9879	18.0641	5.30784	-1.09436	3.13793
			b*	69.4558	59.0211	25.4272	54.9303	55.7447	30.1376	33.7872	42.3985	56.4985	46.6162	56.7148	57.5059	42.6248	42.4292	35.4103	57.1961	48.1848	59.1034	37.1328	64.1352	53.6169
	C2 Neck	White	L*	36.8404	95.6887	91.3575	88.074	96.3806	87.5006	88.0676	90.3103	88.1658	93.6174	90.7032	91.9322	92.0343	90.4511	93.6683	95.507	98.6703	92.5442	93.7391	94.385	92.6672
			a*	10.2548	2.01799	8.63665	14.2134	0.165738	14.2036	12.893	7.61038	13.3396	6.35342	9.47188	8.7463	3.94442	6.9555	5.2859	1.10622	-6.89878	3.76914	4.30967	2.17584	5.70292
			b*	13.9531	20.9388	25.3708	27.5185	24.2569	33.8036	35.2968	42.3735	31.5237	17.1391	27.1537	19.696	45.8055	45.0063	21.8124	26.9342	33.8239	41.0056	26.0882	31.434	28.6058
		LPS	L*	49.0368	90.5368	98.4133	87.8698	89.9722	71.3168	94.4502	96.4577	86.8419	89.4986	92.2262	97.9059	88.0218	94.9135	96.1416	96.1479	95.1745	87.6216	95.1341	57.767	96.7046
			a*	17.5156	6.03294	-8.29827	11.9873	7.32455	-0.264021	1.15932	-3.49996	12.5155	7.72842	2.19205	-11.0485	11.3777	-1.91672	-3.77793	-2.37665	-3.31411	9.51523	-3.52505	3.90753	-4.95433
			b*	83.5493	50.3769	49.8729	43.6113	48.6177	53.6669	36.4789	43.5436	54.491	52.1792	55.8658	69.7341	45.8593	50.6892	48.7767	39.9846	57.4233	68.007	59.5849	36.3167	50.1243
	A1 Neck	White	L*	46.0207	29.4256	7.79646	27.0452	19.4363	28.9987	29.3787	31.258	35.0175	28.8817	28.5771	29.8126	28.7254	41.2717	26.9412	23.548	27.7337	22.9308	22.1213	36.8186	31.157
			a*	9.25151	5.54733	13.0681	15.9575	8.18603	8.37155	14.1969	8.85273	7.54457	18.3705	13.2692	13.7574	4.81803	11.9555	9.03651	14.1183	18.3367	6.98735	8.715	6.9329	8.43309
			b*	16.2312	21.3567	9.1973	30.5487	21.8367	19.7116	24.5764	29.564	26.8862	30.964	23.6506	28.6557	23.8105	25.6627	26.0715	29.0013	28.8691	23.2631	22.6221	23.3163	27.1726
		LPS	L*	30.2351	30.1058	23.9312	25.979	15.6136	19.1417	22.5667	43.1447	14.2341	23.8042	27.9083	14.4435	24.9965	41.14	26.882	26.4916	27.0071	41.7599	32.5363	38.9342	48.1892
			a*	12.509	10.6776	21.466	16.3122	14.4946	9.62552	5.41869	27.1121	6.8353	10.517	6.03029	1.38899	8.13735	3.46789	8.78577	9.51469	11.5659	10.1819	0.71463	-0.687242	-3.5195
			b*	51.6465	26.3029	26.8765	32.2446	19.1303	24.0009	26.5644	34.6687	19.5563	29.5619	27.2958	15.2337	28.0039	23.1903	30.0578	31.1506	27.5224	39.7486	26.7862	33.8214	29.0298
	A2 Neck	White	L*	38.1848	29.0156	30.7695	26.9776	22.1703	27.5726	21.9195	27.4258	25.7505	32.6822	32.3227	19.9984	30.8241	37.3334	26.5075	22.0707	16.8658	28.4263	29.2717	22.3256	21.927
			a*	9.44981	12.8174	15.3005	11.4475	11.3383	6.97965	15.0035	24.6499	6.43932	6.10033	8.96095	7.83798	19.3227	7.10574	18.1173	15.519	5.91344	8.26004	15.8243	11.9207	5.30829
			b*	17.1417	27.809	28.5637	29.5486	25.8647	24.6881	25.4703	30.4112	20.7766	21.7511	24.7472	15.1605	32.7477	20.7967	30.7925	27.4588	21.2635	22.4462	28.9118	26.9618	20.8036
		LPS	L*	38.1636	29.6906	14.7009	18.7133	21.2396	21.9474	27.348	22.8722	41.7359	46.7792	20.3174	19.8899	33.9803	29.7075	29.4297	28.0449	6.24991	27.2948	20.1882	22.7111	16.2431
			a*	14.6839	8.98355	5.76014	7.94604	10.1917	2.62786	3.51539	-1.59277	20.7439	30.1006	0.764136	-4.60864	-1.92699	-3.21619	-2.02324	6.64187	3.39786	3.28131	0.135021	3.36464	-0.046027
			b*	64.9978	25.1238	12.9354	18.3843	26.489	27.0045	27.111	16.3696	35.8724	45.7475	18.0919	4.87439	21.4463	6.79926	26.4067	19.8876	8.79202	22.2044	17.1776	24.5467	17.8334
	C1 Hand	White	L*	85.4837	90.2439	93.2708	88.5133	93.1413	88.957	89.0478	89.0557	85.9524	89.3887	93.1361	92.9788	88.089	91.2601	93.5701	94.3293	94.4502	85.8156	92.0512	89.4813	86.4329
			a*	15.3391	9.9299	4.66848	12.3338	6.67769	10.4669	10.889	14.7954	17.5777	9.85643	5.3356	5.89278	12.9902	6.85468	4.80664	3.23384	1.15932	15.6951	6.69089	10.2891	15.8622
			b*	22.3066	29.1803	28.4708	33.6411	19.4897	40.1039	36.3767	15.2861	31.1899	38.8732	26.2124	24.7634	34.4592	36.2728	25.049	26.3703	36.4789	45.3308	29.1534	35.1491	36.0942
		LPS	L*	69.4182	88.6218	92.9215	88.643	88.2197	87.3812	91.6614	87.5382	87.4188	88.9076	92.4786	93.3395	93.4531	95.1745	92.145	93.2777	96.5061	90.298	96.388	95.9567	90.0233
			a*	23.0769	8.8957	4.28668	8.99562	9.66083	11.0483	4.80088	9.12354	9.89741	8.91558	3.44514	-1.76278	-1.17899	-3.31411	4.48768	0.668007	-6.00501	4.87265	-5.24278	-3.36897	6.23295
			b*	117.345	56.0702	33.9346	54.9303	56.0998	58.0369	44.6055	73.9757	68.1582	51.6235	43.8146	72.4185	65.1236	57.4233	40.9924	53.0029	60.0775	63.2956	55.9346	48.1959	56.1656
	C2 Hand	White	L*	85.4837	91.0802	93.7037	90.5567	93.3892	86.9227	85.3458	90.0445	94.1698	92.4988	91.0001	87.9255	90.7984	92.7021	93.9987	93.5701	97.4084	93.8489	92.1888	91.4311	92.6791
			a*	19.8194	8.6332	4.13604	10.0896	5.2464	14.185	17.4749	6.33559	2.44197	7.52393	8.25297	13.5418	7.29161	5.87204	2.92864	4.80664	-1.29569	2.18303	6.03275	8.98476	7.07789
			b*	23.4149	28.0215	27.3027	25.2725	24.4132	40.9312	39.2686	55.033	32.0185	20.811	30.9045	32.9816	38.7101	27.3832	30.989	25.049	23.0299	36.6371	31.422	22.9076	21.4525
		LPS	L*	65.1968	87.8425	50.5757	82.6694	88.1418	90.6787	88.5783	89.6085	86.1838	87.9373	92.7556	90.7576	88.6126	86.3023	93.5944	97.4477	92.6038	93.5291	94.6206	42.1575	71.6462
			a*	22.0303	11.8621	4.27597	13.5468	9.29525	5.37946	10.0162	6.91782	12.136	10.9873	2.1218	4.41646	10.1761	-0.813331	2.25778	-5.16491	1.36136	-0.790349	-3.4348	-0.130096	8.95644
			b*	110.435	44.8433	30.0055	72.9464	60.5097	53.2831	48.065	56.9391	70.3017	49.8956	49.3503	59.7874	46.4508	52.5961	38.8371	43.3956	56.9626	60.7072	66.3705	20.604	48.4093
	A1 Hand	White	L*	58.5461	29.0204	13.9903	25.3426	21.2912	27.1979	36.0579	18.3556	26.5583	20.9821	34.388	16.5761	30.6263	29.1593	13.0824	19.5963	21.1881	18.306	16.7907	28.4237	17.0056
			a*	11.3701	6.12977	20.7676	18.2009	10.3972	5.35343	5.69814	9.17612	2.44228	16.2015	9.08628	10.3095	6.14973	4.35253	8.23651	16.0018	7.45669	6.26191	8.43539	16.7908	9.27425
			b*	16.1915	22.9302	18.0326	26.6225	23.2656	21.5831	19.8414	23.466	18.6361	24.1098	31.9528	17.633	25.8601	20.9833	17.7608	25.6401	24.0697	21.5828	20.0755	28.7825	18.6961
		LPS	L*	47.6905	24.9401	61.2193	23.4797	18.1122	21.5057	14.0638	31.0383	17.2355	21.6306	33.1528	14.6709	33.2653	43.8953	23.486	21.9833	13.6802	36.0353	31.2286	26.1907	28.737
			a*	17.3859	5.42722	18.7924	9.23332	10.8361	8.7492	6.14285	18.196	12.6737	9.24242	5.92126	11.3102	6.41644	9.8216	9.25927	10.6228	4.52323	9.77683	1.7596	8.28177	4.87206
			b*	81.2666	19.1214	57.0812	29.4133	22.9971	25.0016	18.6209	29.6785	23.4716	27.749	29.4779	14.7552	30.6843	37.8607	28.972	26.8995	18.7173	33.0256	24.3237	30.7872	23.1872
	A2 Hand	White	L*	54.6621	36.5264	21.7547	12.7333	22.6478	24.6841	17.7265	20.3683	21.5418	28.4917	33.6209	8.66202	32.0935	30.2424	17.524	25.2951	16.123	29.149	21.408	21.4268	25.7261
			a*	11.1049	11.7925	18.6917	6.87657	13.1062	11.5981	9.3751	16.3426	8.89807	6.20954	10.0935	6.91856	14.2743	4.45343	11.212	16.0017	8.5768	13.3234	13.2059	10.9118	11.0816
			b*	17.5568	35.9197	23.1831	15.5813	28.614	29.3613	23.6523	26.1882	22.7285	16.9073	29.1684	10.5937	28.006	18.1807	21.1004	30.9755	20.9322	29.1103	23.6389	25.5951	21.7808
		LPS	L*	55.4575	27.4179	11.5912	16.0402	33.3727	21.6859	27.4637	22.0474	24.6694	41.0585	22.9054	25.3256	21.1753	34.1835	17.6461	24.5279	23.7336	27.7489	14.4587	17.0329	18.6571
			a*	19.316	3.84538	8.54457	10.9522	9.06318	4.23098	11.1231	8.40703	9.21485	19.9817	1.48429	20.0909	4.72669	-0.870012	3.38668	3.58197	2.59987	2.83026	1.46327	6.60967	-1.1929
			b*	94.258	23.0233	12.0443	21.5231	27.679	26.0467	32.2884	27.3718	23.8754	34.6183	20.8409	27.9975	21.3614	13.3259	20.6714	17.8278	22.4177	26.3182	14.6073	21.8311	17.6733
Toys	Red Lego	White	L*	46.5199	60.0752	58.2547	34.8037	60.6811	63.243	57.1749	55.7748	61.1322	60.3523	64.1189	59.3241	60.3523	59.2922	57.4627	59.0124	57.5516	60.7881	60.487	58.0167	64.118
			a*	55.3442	73.6821	78.9573	44.025	72.0402	66.2789	81.5003	85.4184	71.1226	73.1745	64.1094	75.9525	73.1745	75.8935	80.9381	76.6621	80.555	71.8928	72.7316	79.1237	63.2453
			b*	59.8963	60.328	54.4761	37.4089	60.5458	46.1385	63.7034	64.5543	55.5264	56.03	45.3241	55.9764	56.03	58.6354	58.3854	58.5253	61.2593	58.0067	57.4372	64.4481	56.7573
		LPS	L*	33.3672	62.2236	27.7594	18.1675	23.025	33.0003	38.9877	14.2348	14.7311	46.2494	33.6036	16.8767	17.8981	29.7379	23.23	25.8175	15.2315	28.5911	13.8785	22.8604	18.523
			a*	14.6446	24.0805	8.96498	11.0474	18.6673	13.7604	13.9664	6.83846	14.0443	31.2302	16.0194	2.98384	19.2877	9.18565	23.0903	19.7405	10.6569	22.9411	11.1586	20.1293	12.3377
			b*	57.0112	57.5075	14.0451	20.1157	25.0928	23.2786	28.0294	19.5256	19.6399	37.6876	30.2394	11.166	21.0922	22.6131	27.576	30.4253	19.3084	28.9992	19.377	24.4253	21.2086
	Yellow Lego	White	L*	88.543	92.3501	96.7725	89.7712	89.9306	89.9445	87.7487	88.7391	93.3932	92.2929	88.4237	99.6483	86.0741	90.1237	91.4384	90.6923	89.9991	93.1586	92.0696	89.7291	91.508
			a*	7.33004	0.0806346	-5.27208	5.01034	5.10981	5.85241	8.77792	6.77627	-1.48659	-0.209963	7.95763	-0.476655	12.952	5.37419	2.34813	4.09613	4.76698	-1.30992	1.40817	6.15651	2.69468
			b*	92.7398	72.2642	46.8187	71.578	67.5456	60.5523	73.2072	73.967	68.8565	76.365	67.9747	3.93405	64.1093	61.7676	66.798	63.6076	69.6288	71.2479	64.6939	61.4463	62.5447
		LPS	L*	71.4734	92.2121	90.2182	98.9474	99.196	99.467	98.2587	98.4324	99.3647	96.7711	95.758	84.322	97.1882	99.2854	98.1323	100	99.0894	98.1872	97.8138	95.2805	95.507
			a*	23.5591	2.1217	-0.929449	-5.39881	-2.13347	-2.71597	1.68972	1.25079	-1.9295	0.80672	1.0323	15.5468	1.58015	-3.6422	-1.54511	0	-3.35491	-4.01059	-1.89749	2.63875	1.10622
			b*	120.808	56.6101	66.5266	17.8741	13.6279	10.5048	4.12899	4.75975	11.6178	18.1428	25.1628	74.3619	11.6927	11.8551	7.10713	0	19.7795	30.0853	22.7024	21.2701	26.9342
	Phone (orange)	White	L*	73.4936	77.5347	74.4394	71.9193	74.549	71.3655	76.147	82.5492	82.7762	76.4694	86.3654	73.5755	86.89	79.3789	75.149	72.4762	76.5361	81.6818	74.9592	77.9601	72.8357
			a*	35.3235	32.6498	37.2106	15.8638	23.8554	30.554	33.423	20.7199	21.675	33.4282	14.2697	39.3404	15.328	26.47	35.6646	42.3591	32.4907	24.6288	36.1485	29.4743	41.3327
			b*	51.4438	45.5174	62.9371	44.8585	53.7606	66.7571	69.8859	57.8276	45.7422	60.7182	47.9693	69.1739	33.9908	67.743	70.1032	62.661	70.7241	40.2636	69.3568	68.8058	65.2285
		LPS	L*	54.6746	86.4225	81.349	70.3989	88.184	85.1243	81.306	88.4694	78.3316	86.6555	92.0394	85.5198	89.7129	84.4217	79.2703	86.0948	81.4774	88.5256	79.797	92.4505	87.773
			a*	19.5007	15.8158	11.7356	21.8274	8.15923	13.9037	23.0896	10.8251	28.4808	11.6608	5.30784	13.0636	8.74552	19.8271	27.2685	14.3523	22.5436	11.0857	20.7216	5.97555	11.542
			b*	92.9955	36.5171	53.9511	65.0003	70.687	74.4729	59.851	43.8066	71.1765	65.5053	37.1328	74.959	42.1649	35.6488	61.2429	51.4126	61.7707	41.3392	64.7064	29.1957	48.0987
	Ping pong ball (white)	White	L*	86.2658	99.4069	99.3519	99.4573	99.417	99.6483	99.3301	98.064	99.38	97.3431	96.5419	99.0911	96.3806	100	100	100	95.5247	100	100	100	94.795
			a*	-4.3214	-3.00545	0.653102	-2.73034	-2.93092	-0.476655	-0.781626	3.32762	-3.12268	2.35522	0.98104	-4.606	0.165738	0	0	0	-5.34351	0	0	0	4.20674
			b*	8.34133	7.56776	-0.274609	3.59416	2.92534	3.93405	7.13627	-0.96643	3.87905	7.40126	19.0944	6.26953	24.2569	0	0	0	-6.42606	0	0	0	17.764
		LPS	L*	65.9413	89.8172	92.1732	94.589	89.6955	92.5636	96.2631	91.7843	90.8883	93.6805	95.8224	91.6739	97.1984	98.7614	98.8994	99.1249	98.7888	98.4944	98.8646	98.6108	93.4653
			a*	21.92	7.24952	1.24524	1.85603	7.33457	3.8644	-0.43157	5.39977	6.39419	4.02164	0.0172179	0.788295	-2.37683	-2.37331	-5.6891	-4.49069	-3.57472	-7.79643	-5.85521	-1.81248	6.92823
			b*	111.859	51.2859	64.4422	31.2536	52.3638	40.1995	28.2397	39.3589	43.3925	28.1125	29.7855	78.1476	30.1561	17.7489	28.0375	18.5524	23.0692	28.252	24.7104	16.3416	15.6926
Fruit	Tomato	White	L*	49.3356	61.9525	59.9681	45.3029	57.7804	62.671	58.8607	68.1093	65.6878	57.9824	65.4542	60.9802	68.1506	56.8555	38.5488	50.5873	60.5872	62.6884	65.6878	64.4609	63.0975
			a*	42.2152	68.6489	57.9776	43.6604	59.6676	66.6274	77.0159	53.1548	59.0842	79.6325	60.3194	67.0126	54.2586	51.3326	48.6693	56.8359	72.2135	66.6665	59.0842	62.3257	65.9475
			b*	49.4632	60.6654	54.823	45.9407	57.6044	63.0315	59.7114	57.9017	59.2444	55.8122	50.3539	63.9756	43.83	56.3947	38.166	54.196	62.0701	61.4782	59.2444	57.3732	55.7331
		LPS	L*	19.4743	35.732	25.4673	15.6355	19.8116	24.4905	21.7107	41.248	28.3822	36.9872	24.8067	25.7966	18.8354	32.5888	18.2966	17.0772	22.2953	32.6944	27.6128	31.8597	21.6961
			a*	15.0396	18.2045	22.3914	16.8798	17.7713	15.3016	20.5337	17.2444	16.6402	9.7057	12.0801	17.733	15.7362	14.166	13.9416	12.1204	22.2446	38.2252	23.4793	11.3197	9.50966
			b*	33.32	34.786	25.9036	18.2515	24.602	25.5203	27.242	43.3344	31.7298	30.783	21.5676	20.9734	23.8028	27.2929	21.0921	21.5627	27.5735	33.5224	27.4927	27.5197	23.5688
	Strawberry	White	L*	40.4363	60.574	55.2953	60.2533	61.2617	64.0013	59.6109	66.107	60.6141	61.4909	59.5032	57.3615	59.8394	39.4134	28.9304	34.0776	33.8956	61.2668	35.5251	42.5548	45.8499
			a*	36.4446	72.5472	68.6562	73.6816	71.758	63.8306	75.8344	59.2414	72.9843	71.1183	75.633	81.8019	74.2598	45.3365	48.4456	40.1736	30.4086	70.6534	54.5333	51.066	58.5266
			b*	27.3694	56.5954	41.6592	52.1243	42.0926	52.6368	45.8986	43.9939	48.2576	42.5617	53.1707	48.1124	61.5131	30.6445	29.7972	31.4019	27.5945	57.3788	33.3836	40.6471	45.8599
		LPS	L*	21.5367	40.2249	28.7808	21.5576	25.7921	26.8149	28.4822	29.2883	16.3796	26.9465	33.7078	21.942	25.3412	29.013	12.6811	25.9219	10.02	33.4344	17.2503	31.0997	21.8957
			a*	10.4275	22.0051	2.60783	13.7367	16.6977	19.1521	17.0025	26.6867	6.77945	15.6154	12.4985	21.2223	9.54872	10.6628	9.64354	16.1265	8.79224	15.3879	15.1131	16.5055	19.1468
			b*	36.516	42.2753	19.7792	25.5154	26.5914	22.2178	25.1767	31.7742	22.0491	26.059	28.8836	24.9649	25.7844	22.5928	14.1171	24.4344	14.1078	31.6629	21.5621	27.1939	15.807
	Orange (fruit)	White	L*	78.9721	82.5012	75.1487	82.2266	71.8273	81.768	78.2053	75.663	81.1754	84.1977	83.4236	77.5305	80.9297	78.1543	83.2563	81.924	79.1613	82.8385	78.5578	80.6051	80.4501
			a*	26.0972	20.5172	35.6635	20.6253	43.536	23.742	29.2073	35.1819	22.5497	16.2971	18.0798	30.2462	22.792	29.0102	18.6403	20.6182	26.838	19.4055	28.142	23.9663	24.5816
			b*	79.9655	60.7559	70.1298	65.5724	67.5884	45.6232	65.4236	61.2417	68.7703	68.5549	66.363	71.1614	72.2308	69.3012	64.057	73.1454	69.0178	65.0522	69.1158	66.3141	63.0973
		LPS	L*	63.3164	89.4251	50.5685	87.3539	87.9882	86.3642	86.2699	77.2196	91.8711	85.5199	86.135	85.1207	86.9337	90.5064	91.8624	89.9951	88.9331	88.8619	88.6541	85.4052	88.6798
			a*	21.5348	7.37769	14.7309	9.63628	9.90283	11.6422	13.8393	31.4704	0.407733	13.0639	13.2289	13.8875	12.9339	4.53911	1.73572	4.74733	7.704	7.36442	7.71368	13.8585	9.16877
			b*	107.363	56.0152	49.8389	52.8282	57.8008	71.7907	52.7843	64.2194	78.2527	74.9537	60.3348	74.7591	49.7537	62.7745	65.1928	69.902	61.1537	65.5159	66.0011	68.5123	53.0024

## Sheet: Figure 3
analysis code is available at: https://neicommons.nei.nih.gov/#/facecolor
																										model training data:
Figure 3a			Spectral measurement, H* (degrees)	Subject Hue Angle Match, H* (degrees)																										Subject Matches
Stimulus category	Stimulus	lighting condition		S1	S2	S3	S4	S5	S6	S7	S8	S9	S10	S11	S12	S13	S14	S15	S16	S17	S18	S19	S20			Stimulus	lighting condition	CIE L*,C*,a*,b*	Spectral measurement	S1	S2	S3	S4	S5	S6	S7	S8	S9	S10	S11	S12	S13	S14	S15	S16	S17	S18	S19	S20
non-diagnostic	Red Lego	White	47.2621	41.9053	34.6035	37.6897	34.8428	38.2987	35.8051	38.0124	37.2517	36.3899	37.4414	37.9797	38.8983	37.4414	39.1636	40.0452	37.0799	39.3093	40.3552	35.2596	37.3588			Red Lego-	White	L*	46.5	64.1	58.3	59.3	63.2	60.5	57.5	57.2	57.6	59.3	60.4	61.1	60.8	60.4	58	60.7	55.8	60.1	34.8	64.1	59
		LPS	75.5938	59.8121	57.4499	67.8926	59.4119	60.0638	50.0595	63.514	61.1044	75.0387	50.3528	54.4319	51.6526	47.5588	50.5075	53.3533	70.6982	67.2791	61.2247	62.0874	57.0237					C*	81.6	85	95.9	95.9	80.8	92.7	99.8	103.4	101.2	94.4	92.2	90.2	92.4	92.2	102	94.1	107.1	95.2	57.8	78.5	96.4
	Yellow Lego	White	85.4808	87.533	96.4248	85.0274	84.4795	88.7531	87.9867	83.1626	86.0835	96.9084	90.1575	91.2368	91.0533	78.5783	84.2784	85.6738	84.7656	89.9361	85.9959	83.3229	86.3154					a*	55.3	63.2	79	75.9	66.3	72.7	80.9	81.5	80.6	76	73.2	71.1	71.9	73.2	79.1	72	85.4	73.7	44	64.1	76.7
		LPS	78.9651	87.6481	90.8004	107.078	104.496	94.7777	102.265	67.7439	99.6267	78.1913	87.454	99.4297	97.5932	82.3037	82.9281	98.8975	75.2764	87.8536	106.807	87.6508	0					b*	59.9	56.8	54.5	58.6	46.1	57.4	58.4	63.7	61.3	56	56	55.5	58	56	64.4	60.5	64.6	60.3	37.4	45.3	58.5
	Phone (orange)	White	55.5248	57.6392	59.407	68.6574	65.4069	62.4716	63.0355	64.4405	65.3259	60.3724	61.1652	64.6461	58.5463	65.7273	66.8112	66.0716	70.2872	54.348	70.5244	73.4335	55.9411				LPS	L*	33.4	18.5	27.8	29.7	33	13.9	23.2	39	15.2	16.9	46.2	14.7	28.6	17.9	22.9	23	14.2	62.2	18.2	33.6	25.8
		LPS	78.1569	76.5062	77.7281	60.9182	79.4249	72.2429	65.9989	68.9041	69.9501	80.114	79.9063	68.1915	74.9885	78.2823	78.4329	83.4156	76.1197	66.5822	71.4377	81.8651	74.4025					C*	58.9	24.5	16.7	24.4	27	22.4	36	31.3	22.1	11.6	48.9	24.1	37	28.6	31.7	31.3	20.7	62.3	22.9	34.2	36.3
	C1 forehead w/ face-masked	White	44.7292	75.5992	69.0757	71.8408	77.8758	79.5934	81.4772	73.4205	73.5	79.1035	53.7956	69.7935	88.3617	74.9277	71.8408	83.8166	54.2658	86.4736	77.0741	71.7224	89.2368					a*	14.6	12.3	9	9.2	13.8	11.2	23.1	14	10.7	3	31.2	14	22.9	19.3	20.1	18.7	6.8	24.1	11	16	19.7
		LPS	78.883	83.4328	63.948	85.8203	84.4065	92.6427	72.7078	77.4428	88.2082	83.4514	78.19	80.4179	88.1968	93.9618	87.8439	84.4897	79.7957	81.8338	80.3838	86.3154	85.6481					b*	57	21.2	14	22.6	23.3	19.4	27.6	28	19.3	11.2	37.7	19.6	29	21.1	24.4	25.1	19.5	57.5	20.1	30.2	30.4
	C2 forehead w/ face-masked	White	45.107	79.6054	87.0024	84.8859	72.2917	70.0158	85.5682	68.8817	98.8292	53.4563	83.0086	73.4205	75.898	71.501	82.8004	75.9766	70.8797	87.4004	68.2366	76.8608	82.1626			Yellow Lego	White	L*	88.5	91.5	96.8	90.1	89.9	92.1	91.4	87.7	90	99.6	92.3	93.4	93.2	86.1	89.7	89.9	88.7	92.4	89.8	88.4	90.7
		LPS	78.7861	76.993	72.9466	88.9292	87.0117	83.8791	82.0608	81.1512	83.7049	80.6957	70.6207	74.9286	89.833	76.825	88.3493	78.7791	82.9335	86.398	83.8548	86.4012	82.5423					C*	93	62.6	47.1	62	60.8	64.7	66.8	73.7	69.8	4	76.4	68.9	71.3	65.4	61.8	67.7	74.3	72.3	71.8	68.4	63.7
	A1 forehead w/ face-masked	White	54.0705	65.0282	48.772	79.9722	71.4505	73.8442	75.4466	58.272	70.2337	67.7886	69.745	66.7843	71.0584	72.9447	72.9504	71.0604	75.0927	73.5655	59.5532	64.9384	64.7713					a*	7.3	2.7	-5.3	5.4	5.9	1.4	2.3	8.8	4.8	-0.5	-0.2	-1.5	-1.3	13	6.2	5.1	6.8	0.1	5	8	4.1
		LPS	78.404	71.3994	59.9513	73.2862	67.8671	72.4861	66.8702	69.2513	66.9321	59.8956	61.175	73.1904	74.9753	67.3192	71.3709	73.2544	62.933	75.5346	79.4947	81.8727	65.9074					b*	92.7	62.5	46.8	61.8	60.6	64.7	66.8	73.2	69.6	3.9	76.4	68.9	71.2	64.1	61.4	67.5	74	72.3	71.6	68	63.6
	A2 forehead w/ face-masked	White	58.3819	70.8086	50.9763	73.2458	61.4867	64.5171	63.597	43.0726	73.3526	70.8291	79.855	69.6995	66.2734	66.1466	63.2396	83.2932	58.4613	68.0852	63.7597	69.643	63.0045				LPS	L*	71.5	95.5	90.2	99.3	99.5	97.8	98.1	98.3	99.1	84.3	96.8	99.4	98.2	97.2	95.3	99.2	98.4	92.2	98.9	95.8	100
		LPS	77.8914	73.4345	53.0431	83.2754	65.3947	79.9681	84.0195	75.3521	82.4908	62.2567	60.4067	59.9619	79.2966	71.1301	63.5345	68.3173	72.7388	84.5509	64.6416	88.4381	56.8907					C*	123.1	27	66.5	12.4	10.9	22.8	7.3	4.5	20.1	76	18.2	11.8	30.4	11.8	21.4	13.8	4.9	56.6	18.7	25.2	0
																												a*	23.6	1.1	-0.9	-3.6	-2.7	-1.9	-1.5	1.7	-3.4	15.5	0.8	-1.9	-4	1.6	2.6	-2.1	1.3	2.1	-5.4	1	0
																												b*	120.8	26.9	66.5	11.9	10.5	22.7	7.1	4.1	19.8	74.4	18.1	11.6	30.1	11.7	21.3	13.6	4.8	56.6	17.9	25.2	0
Figure 3b			Spectral measurement, L* (lightness)	Subject, Hue match error (matched hue angle - measured hue angle)																						Phone (orange)	White	L*	73.5	72.8	74.4	79.4	71.4	75	75.1	76.1	76.5	73.6	76.5	82.8	81.7	86.9	78	74.5	82.5	77.5	71.9	86.4	72.5
Stimulus category	Stimulus	lighting condition		S1	S2	S3	S4	S5	S6	S7	S8	S9	S10	S11	S12	S13	S14	S15	S16	S17	S18	S19	S20					C*	62.4	77.2	73.1	72.7	73.4	78.2	78.7	77.5	77.8	79.6	69.3	50.6	47.2	37.3	74.9	58.8	61.4	56	47.6	50	75.6
non-diagnostic	Red Lego	White	46.5199	-5.3568	-12.6586	-9.57236	-12.4193	-8.96341	-11.457	-9.24972	-10.0104	-10.8722	-9.82071	-9.28244	-8.36376	-9.82071	-8.09845	-7.21691	-10.1822	-7.95283	-6.90686	-12.0025	-9.90329					a*	35.3	41.3	37.2	26.5	30.6	36.1	35.7	33.4	32.5	39.3	33.4	21.7	24.6	15.3	29.5	23.9	20.7	32.6	15.9	14.3	42.4
		LPS	33.3672	-15.7817	-18.1438	-7.7012	-16.1818	-15.53	-25.5343	-12.0798	-14.4894	-0.555083	-25.2409	-21.1618	-23.9411	-28.035	-25.0862	-22.2405	-4.89556	-8.31464	-14.369	-13.5063	-18.5701					b*	51.4	65.2	62.9	67.7	66.8	69.4	70.1	69.9	70.7	69.2	60.7	45.7	40.3	34	68.8	53.8	57.8	45.5	44.9	48	62.7
	Yellow Lego	White	88.543	2.05218	10.944	-0.453397	-1.00132	3.27225	2.50592	-2.31822	0.602671	11.4276	4.67672	5.756	5.57248	-6.90255	-1.20237	0.193017	-0.715184	4.45526	0.515109	-2.15789	0.834609				LPS	L*	54.7	87.8	81.3	84.4	85.1	79.8	79.3	81.3	81.5	85.5	86.7	78.3	88.5	89.7	92.5	88.2	88.5	86.4	70.4	92	86.1
		LPS	71.4734	8.68305	11.8353	28.1132	25.5311	15.8126	23.3003	-11.2212	20.6616	-0.773792	8.48893	20.4646	18.6281	3.33861	3.96298	19.9324	-3.68869	8.88852	27.8417	8.68568	-78.9651					C*	95	49.5	55.2	40.8	75.8	67.9	67	64.2	65.8	76.1	66.5	76.7	42.8	43.1	29.8	71.2	45.1	39.8	68.6	37.5	53.4
	Phone (orange)	White	73.4936	2.11442	3.88217	13.1326	9.88214	6.94683	7.51071	8.9157	9.80109	4.84759	5.64039	9.12126	3.02146	10.2025	11.2864	10.5468	14.7624	-1.17684	14.9995	17.9087	0.416299					a*	19.5	11.5	11.7	19.8	13.9	20.7	27.3	23.1	22.5	13.1	11.7	28.5	11.1	8.7	6	8.2	10.8	15.8	21.8	5.3	14.4
		LPS	54.6746	-1.65075	-0.428873	-17.2388	1.26797	-5.91408	-12.1581	-9.25284	-8.20681	1.95701	1.74939	-9.96539	-3.1684	0.125366	0.27597	5.25868	-2.03728	-11.5747	-6.71926	3.70819	-3.75448					b*	93	48.1	54	35.6	74.5	64.7	61.2	59.9	61.8	75	65.5	71.2	41.3	42.2	29.2	70.7	43.8	36.5	65	37.1	51.4
	C1 forehead w/ face-masked	White	83.6524	30.87	24.3465	27.1117	33.1466	34.8642	36.748	28.6913	28.7709	34.3743	9.06645	25.0644	43.6325	30.1985	27.1117	39.0874	9.53666	41.7444	32.3449	26.9933	44.5076			C1 forehead w/ face-masked	White	L*	83.7	91	92.5	88.4	92	91	94.4	87.9	93.5	93.3	90	86.7	94.2	89.2	88.4	95	92.8	95.3	92.1	90	95.9
		LPS	72.2285	4.54987	-14.9349	6.9373	5.5235	13.7598	-6.17513	-1.44019	9.32529	4.56839	-0.692923	1.53491	9.31388	15.0788	8.96092	5.60678	0.912715	2.95083	1.50087	7.43246	6.76512					C*	26.9	32.8	21.4	38.5	31.1	38.7	24.2	42.9	20.8	26.5	21.5	42.5	39.5	39.6	38.5	24	15.2	26	29.9	32.2	27.4
	C2 forehead w/ face-masked	White	83.6524	34.4984	41.8954	39.7789	27.1846	24.9088	40.4612	23.7746	53.7222	8.34928	37.9016	28.3134	30.791	26.394	37.6934	30.8696	25.7727	42.2934	23.1296	31.7537	37.0556					a*	19.1	8.1	7.6	12	6.5	7	3.6	12.2	5.9	5	12.7	14.7	1.1	10.3	12	2.6	8.9	1.6	6.7	10.1	0.4
		LPS	69.5833	-1.79303	-5.83946	10.1432	8.22562	5.09306	3.27477	2.36517	4.91886	1.90968	-8.16534	-3.85743	11.0469	-1.96107	9.56326	-0.0069704	4.14738	7.61189	5.06871	7.61515	3.75622					b*	18.9	31.7	20	36.6	30.4	38.1	24	41.1	20	26	17.3	39.9	39.5	38.2	36.6	23.8	12.3	25.9	29.2	30.6	27.4
	A1 forehead w/ face-masked	White	68.7339	10.9577	-5.29853	25.9017	17.38	19.7737	21.3761	4.20147	16.1632	13.7181	15.6746	12.7138	16.9879	18.8742	18.8799	16.9899	21.0222	19.495	5.48268	10.8679	10.7008				LPS	L*	72.2	90	86.5	89.8	88.5	94.8	81.1	87.9	91.4	90.5	85.4	86.2	92.4	95.6	92	90.4	85.3	88.8	85.7	90.7	89.6
		LPS	55.766	-7.00466	-18.4528	-5.11782	-10.5369	-5.91792	-11.5339	-9.15272	-11.472	-18.5084	-17.2291	-5.21367	-3.42877	-11.0849	-7.03317	-5.14961	-15.471	-2.86945	1.0907	3.46865	-12.4966					C*	124.3	55.4	36.9	70.2	73.8	58.2	75.3	50.7	69.2	51.9	68.3	72.5	56.4	56.5	59.4	56.8	76.1	58.7	75.8	63.7	71.4
	A2 forehead w/ face-masked	White	61.7989	12.4267	-7.40555	14.8639	3.1048	6.13521	5.21512	-15.3092	14.9707	12.4473	21.4731	11.3176	7.89146	7.76469	4.85774	24.9114	0.0794482	9.70333	5.37781	11.2611	4.62257					a*	24	6.3	16.2	5.1	7.2	-2.7	22.4	11	2.2	5.9	14	12.1	1.8	-3.9	2.2	5.5	13.5	8.3	12.7	4.1	5.4
		LPS	47.5672	-4.45686	-24.8483	5.38405	-12.4967	2.07676	6.12815	-2.5393	4.59947	-15.6347	-17.4846	-17.9295	1.40522	-6.76131	-14.3569	-9.5741	-5.15257	6.65949	-13.2498	10.5468	-21.0007					b*	122	55	33.1	70	73.5	58.2	71.9	49.5	69.2	51.6	66.8	71.5	56.4	56.3	59.4	56.5	74.9	58.1	74.8	63.6	71.2
																										C2 forehead w/ face-masked	White	L*	83.7	93.1	95.3	90.4	88	90.1	94.4	90.1	98.7	78	94.3	87.9	90.7	90.7	92.9	93.7	88.7	94.5	90.6	90.9	95.1
																												C*	29.1	28.3	27.1	59	41	30.4	30.3	29.3	25.7	24.3	26.6	42.9	34.2	29.5	34.2	22.1	36.3	33.7	27.2	34.7	21.6
																												a*	20.5	5.1	1.4	5.3	12.5	10.4	2.3	10.5	-3.9	14.4	3.2	12.2	8.3	9.4	4.3	5.3	11.9	1.5	10.1	7.9	3
Figure 3c			Model Estimate, H* (deg)	Subject Hue Angle Match, H* (deg)																								b*	20.6	27.8	27.1	58.7	39.1	28.5	30.2	27.3	25.4	19.5	26.4	41.1	33.2	28	33.9	21.4	34.3	33.7	25.3	33.8	21.4
Stimulus category	Stimulus	lighting condition		S1	S2	S3	S4	S5	S6	S7	S8	S9	S10	S11	S12	S13	S14	S15	S16	S17	S18	S19	S20				LPS	L*	69.6	39.7	81.1	91.5	90.4	89.3	87.4	91.4	89.3	89.6	79.7	82.3	92.9	85.7	91.4	87	87.3	92.4	87.9	90.7	90.1
non-diagnostic	Red Lego	White	44.4792	41.9053	34.6035	37.6897	34.8428	38.2987	35.8051	38.0124	37.2517	36.3899	37.4414	37.9797	38.8983	37.4414	39.1636	40.0452	37.0799	39.3093	40.3552	35.2596	37.3588					C*	120	32.5	76.2	74.7	72.8	63.6	70.7	39.8	62.5	49.7	76.5	76	62	61.6	70.9	60.3	76.4	47.9	76.6	64.4	51.6
		LPS	58.631	59.8121	57.4499	67.8926	59.4119	60.0638	50.0595	63.514	61.1044	75.0387	50.3528	54.4319	51.6526	47.5588	50.5075	53.3533	70.6982	67.2791	61.2247	62.0874	57.0237					a*	23.3	7.3	22.3	1.4	3.8	6.8	9.8	6.1	6.9	8	25.4	19.8	0.2	14	2	11.7	9.4	3	8.2	4	6.7
	Yellow Lego	White	95.2887	87.533	96.4248	85.0274	84.4795	88.7531	87.9867	83.1626	86.0835	96.9084	90.1575	91.2368	91.0533	78.5783	84.2784	85.6738	84.7656	89.9361	85.9959	83.3229	86.3154					b*	117.7	31.7	72.8	74.7	72.7	63.2	70.1	39.3	62.2	49	72.2	73.4	62	60	70.8	59.2	75.9	47.8	76.2	64.3	51.2
		LPS	81.2009	87.6481	90.8004	107.078	104.496	94.7777	102.265	67.7439	99.6267	78.1913	87.454	99.4297	97.5932	82.3037	82.9281	98.8975	75.2764	87.8536	106.807	87.6508	0			A1 forehead w/ face-masked	White	L*	68.7	16	31.2	26.2	26.2	14.7	16.7	25.7	13.2	24.3	46.7	30.5	28.9	37.6	35.5	20.3	20.9	23.5	26	27.7	24.1
	Phone (orange)	White	70.7598	57.6392	59.407	68.6574	65.4069	62.4716	63.0355	64.4405	65.3259	60.3724	61.1652	64.6461	58.5463	65.7273	66.8112	66.0716	70.2872	54.348	70.5244	73.4335	55.9411					C*	22.7	19.3	48.4	18.5	18.7	20.9	20.9	32.9	17.2	32.7	50.4	31.1	31.3	27.9	32.3	20.4	23.9	24.2	36.2	28.6	32.6
		LPS	71.4479	76.5062	77.7281	60.9182	79.4249	72.2429	65.9989	68.9041	69.9501	80.114	79.9063	68.1915	74.9885	78.2823	78.4329	83.4156	76.1197	66.5822	71.4377	81.8651	74.4025					a*	13.3	8.1	31.9	3.2	6	5.8	5.3	17.3	5.8	12.4	17.5	12.3	10.2	8.2	9.5	6.6	6.1	6.8	18.3	12.1	13.9
	C1 forehead w/ face-masked	White	71.0535	75.5992	69.0757	71.8408	77.8758	79.5934	81.4772	73.4205	73.5	79.1035	53.7956	69.7935	88.3617	74.9277	71.8408	83.8166	54.2658	86.4736	77.0741	71.7224	89.2368					b*	18.4	17.5	36.4	18.2	17.7	20	20.2	28	16.2	30.3	47.3	28.6	29.6	26.7	30.9	19.3	23.1	23.2	31.2	25.9	29.4
		LPS	81.5723	83.4328	63.948	85.8203	84.4065	92.6427	72.7078	77.4428	88.2082	83.4514	78.19	80.4179	88.1968	93.9618	87.8439	84.4897	79.7957	81.8338	80.3838	86.3154	85.6481				LPS	L*	55.8	25	32.2	38.8	14.4	17	12.7	16.6	24.9	9.8	19	20	30.6	31.2	24.6	16.1	24.4	31.9	21.2	29.6	12
	C2 forehead w/ face-masked	White	71.2301	79.6054	87.0024	84.8859	72.2917	70.0158	85.5682	68.8817	98.8292	53.4563	83.0086	73.4205	75.898	71.501	82.8004	75.9766	70.8797	87.4004	68.2366	76.8608	82.1626					C*	96.8	26.2	40.8	32.3	20.4	22.2	17.4	21.7	31.3	15.9	29.2	26.7	32	28.5	28.3	19.4	33.2	28.1	27.5	26.7	17.3
		LPS	80.059	76.993	72.9466	88.9292	87.0117	83.8791	82.0608	81.1512	83.7049	80.6957	70.6207	74.9286	89.833	76.825	88.3493	78.7791	82.9335	86.398	83.8548	86.4012	82.5423					a*	19.5	8.3	20.4	9.3	7.7	6.7	6.8	7.7	12.3	8	14.1	7.7	8.3	11	9	5.6	15.1	7	5	3.8	7.1
	A1 forehead w/ face-masked	White	69.1178	65.0282	48.772	79.9722	71.4505	73.8442	75.4466	58.272	70.2337	67.7886	69.745	66.7843	71.0584	72.9447	72.9504	71.0604	75.0927	73.5655	59.5532	64.9384	64.7713					b*	94.8	24.8	35.3	30.9	18.9	21.1	16	20.3	28.8	13.8	25.5	25.6	30.9	26.3	26.8	18.6	29.5	27.2	27	26.4	15.8
		LPS	72.193	71.3994	59.9513	73.2862	67.8671	72.4861	66.8702	69.2513	66.9321	59.8956	61.175	73.1904	74.9753	67.3192	71.3709	73.2544	62.933	75.5346	79.4947	81.8727	65.9074			A2 forehead w/ face-masked	White	L*	68.7	16	31.2	26.2	26.2	14.7	16.7	25.7	13.2	24.3	46.7	30.5	28.9	37.6	35.5	20.3	20.9	23.5	26	27.7	24.1
	A2 forehead w/ face-masked	White	67.8613	70.8086	50.9763	73.2458	61.4867	64.5171	63.597	43.0726	73.3526	70.8291	79.855	69.6995	66.2734	66.1466	63.2396	83.2932	58.4613	68.0852	63.7597	69.643	63.0045					C*	22.7	19.3	48.4	18.5	18.7	20.9	20.9	32.9	17.2	32.7	50.4	31.1	31.3	27.9	32.3	20.4	23.9	24.2	36.2	28.6	32.6
		LPS	67.4517	73.4345	53.0431	83.2754	65.3947	79.9681	84.0195	75.3521	82.4908	62.2567	60.4067	59.9619	79.2966	71.1301	63.5345	68.3173	72.7388	84.5509	64.6416	88.4381	56.8907					a*	12.5	7.2	20.9	4.9	17	10.2	7.4	10.3	6.3	5.8	3.4	8.5	14.1	11.8	11.5	2.5	18.4	11.7	9.9	9.3	13.1
																												b*	20.4	20.6	25.7	16.3	31.3	21.5	14.9	9.6	21.1	16.6	18.9	22.9	32.1	26.6	22.9	21.7	30	29.1	20	25	25.8
																											LPS	L*	47.6	20.2	10.7	26.4	13.1	17.8	15.2	23.5	39.5	12.6	28.3	18.1	28.9	22.8	26.5	18.4	20.6	28.6	19.8	23.9	22.4
Figure 3d			Model Estimate, H* (deg)	Subject Hue match Residuals (matched H* - model estimate H*)																								C*	82.2	20.6	13.5	14.2	19.7	22.8	17.5	26.4	33.6	19.9	32.9	26.3	30.2	27.7	26.9	24.9	25.6	20.3	28.5	21.1	26.3
Stimulus category	Stimulus	lighting condition		S1	S2	S3	S4	S5	S6	S7	S8	S9	S10	S11	S12	S13	S14	S15	S16	S17	S18	S19	S20					a*	17.3	5.9	8.1	1.7	8.2	4	1.8	6.7	4.4	9.3	16.2	13.2	5.6	9	12	9.2	7.6	1.9	12.2	0.6	14.3
non-diagnostic	Red Lego	White	44.4792	-2.57395	-9.87575	-6.78952	-9.63642	-6.18056	-8.67413	-6.46687	-7.22751	-8.08934	-7.03786	-6.49959	-5.58091	-7.03786	-5.31561	-4.43406	-7.39936	-5.16998	-4.12401	-9.21969	-7.12044					b*	80.4	19.8	10.8	14.1	17.9	22.5	17.4	25.5	33.3	17.6	28.6	22.8	29.7	26.2	24	23.1	24.5	20.3	25.8	21.1	22
		LPS	58.631	1.18112	-1.18106	9.26159	0.780977	1.4328	-8.57152	4.88302	2.4734	16.4077	-8.27816	-4.19905	-6.97836	-11.0722	-8.12344	-5.27768	12.0672	8.64815	2.59374	3.45648	-1.60727
	Yellow Lego	White	95.2887	-7.75575	1.13606	-10.2613	-10.8093	-6.53568	-7.30202	-12.1262	-9.20526	1.61962	-5.13121	-4.05193	-4.23545	-16.7105	-11.0103	-9.61492	-10.5231	-5.35267	-9.29282	-11.9658	-8.97332
		LPS	81.2009	6.44724	9.59955	25.8774	23.2953	13.5768	21.0645	-13.457	18.4258	-3.0096	6.25313	18.2288	16.3923	1.1028	1.72717	17.6966	-5.9245	6.65272	25.6059	6.44987	-81.2009
	Phone (orange)	White	70.7598	-13.1206	-11.3529	-2.10247	-5.35289	-8.28821	-7.72433	-6.31934	-5.43395	-10.3875	-9.59465	-6.11378	-12.2136	-5.03255	-3.94867	-4.68829	-0.47267	-16.4119	-0.23549	2.67366	-14.8187
		LPS	71.4479	5.05832	6.2802	-10.5297	7.97704	0.794997	-5.44898	-2.54376	-1.49774	8.66609	8.45846	-3.25632	3.54067	6.83444	6.98504	11.9678	4.6718	-4.86564	-0.0101862	10.4173	2.9546
	C1 forehead w/ face-masked	White	71.0535	4.54566	-1.97786	0.787334	6.82224	8.53986	10.4237	2.36694	2.44653	8.04996	-17.2579	-1.25998	17.3082	3.87415	0.787334	12.7631	-16.7877	15.4201	6.02057	0.668923	18.1833
		LPS	81.5723	1.86048	-17.6243	4.24791	2.83411	11.0704	-8.86452	-4.12958	6.6359	1.879	-3.38231	-1.15448	6.62449	12.3895	6.27153	2.91739	-1.77668	0.26144	-1.18852	4.74307	4.07573
	C2 forehead w/ face-masked	White	71.2301	8.37537	15.7724	13.6559	1.0616	-1.21425	14.3382	-2.3484	27.5991	-17.7738	11.7786	2.1904	4.66798	0.27096	11.5704	4.74654	-0.350344	16.1704	-2.99343	5.63071	10.9325
		LPS	80.059	-3.06595	-7.11238	8.87026	6.9527	3.82014	2.00186	1.09226	3.64595	0.636761	-9.43825	-5.13035	9.77397	-3.23398	8.29034	-1.27989	2.87446	6.33898	3.79579	6.34224	2.4833
	A1 forehead w/ face-masked	White	69.1178	-4.08956	-20.3458	10.8544	2.33275	4.72644	6.32884	-10.8458	1.11594	-1.32916	0.627267	-2.33349	1.9406	3.82694	3.83262	1.94264	5.97492	4.44774	-9.56461	-4.17936	-4.34651
		LPS	72.193	-0.793581	-12.2417	1.09326	-4.32584	0.293153	-5.3228	-2.94165	-5.26089	-12.2973	-11.018	0.997402	2.7823	-4.8738	-0.822097	1.06147	-9.25992	3.34163	7.30178	9.67973	-6.28551
	A2 forehead w/ face-masked	White	67.8613	2.9473	-16.8849	5.38453	-6.37459	-3.34417	-4.26427	-24.7886	5.49133	2.96787	11.9937	1.83823	-1.58793	-1.7147	-4.62165	15.432	-9.39994	0.22394	-4.10158	1.78169	-4.85682
		LPS	67.4517	5.98279	-14.4087	15.8237	-2.05702	12.5164	16.5678	7.90036	15.0391	-5.19505	-7.04498	-7.48984	11.8449	3.67835	-3.91719	0.865556	5.28709	17.0991	-2.8101	20.9864	-10.561

## Sheet: Figure 4
analysis code is available at: https://neicommons.nei.nih.gov/#/facecolor
Figure 4a	Hue match residuals (degrees)					Figure 4b	LPS Hue Match Residuals (degrees)								KEY:
stimulus category:	Face Skin (cheeks, forheheads; C&A)		Body Skin (Hands, necks; C&A)			stimulus category:	Cheek (C)	Forehead (C)	Body (C)	Cheek (A)	Forehead (A)	Body (A)	Fruit		C = Caucasian models, #1&2
light:	White	LPS	White	LPS			20.5628	37.1052	0.961653	40.0704	33.7706	6.66193	5.97634		A = African American models #1&2
	7.64426	40.0704	11.5324	6.66193			22.9316	28.5089	-2.41571	46.8644	57.9084	8.48418	10.4359		Body = hand & neck
	6.54405	33.7706	15.6908	10.4037			39.1197	31.0386	23.5663	63.7668	66.9508	10.4037	16.1846		Fruit = tomato, strawberry, & orange
	-2.32229	20.5628	-8.99441	0.961653			42.4662	37.9598	14.813	16.572	24.9967	8.27066	-2.98656
	4.92308	37.1052	27.8892	23.5663			26.046	27.0423	2.77709	52.6771	53.3139	4.2847	30.4228
	7.15427	46.8644	8.75119	8.48418			35.9197	32.1745	4.29059	55.8632	54.9575	-17.3867	2.96847
	14.2636	57.9084	9.79697	8.27066			37.0887	33.3768	46.1197	47.6657	42.0257	-6.11581	3.14195
	12.4708	22.9316	-3.1077	-2.41571			33.114	32.2615	31.0888	55.2179	56.2593	3.94276	9.63705
	4.25881	28.5089	35.1896	14.813			28.8897	29.4404	0.676218	34.081	21.628	5.0795	1.04497
	-7.59728	63.7668	-22.5332	4.2847			32.7633	32.869	1.88053	44.0082	43.2054	-9.00325	3.7576
	-25.2586	66.9508	-24.6108	-6.11581			34.7135	33.4142	17.1762	19.9917	43.4375	5.66378	5.80763
	-1.16149	39.1197	0.486606	2.77709			38.7541	42.8192	6.27281	46.725	45.9427	4.57137	7.96655
	-10.6834	31.0386	18.7487	46.1197			19.661	20.0854	0.205723	72.6168	67.4449	-2.72209	4.26812
	-21.3081	16.572	-11.9517	-17.3867			30.2996	26.028	3.66771	51.7055	39.3498	-0.164211	-2.82806
	-28.9023	24.9967	6.36607	3.94276			26.1709	26.946	21.5782	21.8226	19.0139	-4.65219	12.8627
	24.2783	42.4662	5.40179	4.29059			41.6619	28.8845	13.0745	38.8144	45.8086	6.9019	-1.21201
	20.0046	37.9598	21.8951	31.0888			46.2475	27.5197	-0.801569	42.6355	32.1892	3.22015	3.90156
	-9.46408	52.6771	-7.86022	5.0795			31.9773	28.8774	6.63594	38.9055	40.4449	8.73983	6.8018
	-1.41786	53.3139	2.67051	5.66378			19.0834	22.0401	19.4018	38.2922	28.8787	10.645	-12.6274
	-0.705189	26.046	-10.3356	0.676218			28.8351	26.6255	21.9239	61.4424	40.8116	22.3882	-2.09267
	-5.06676	27.0423	10.2838	17.1762			30.1811	32.826	3.83359	56.1349	53.1763	4.2502	22.1095
	3.17417	55.8632	3.11267	-9.00325			37.2652	35.0128	0.629657	62.7163	61.9229	-1.04218	13.181
	0.126124	54.9575	13.3655	4.57137			23.2184	30.8949	2.58244	37.5712	35.2207	20.969	20.8426
	17.3704	35.9197	-7.74743	1.88053			26.164	29.9513	19.8217	57.6158	66.3449	20.5581	16.135
	-17.9604	32.1745	13.378	6.27281			20.8829	31.0879	2.9458	52.9468	42.6284	-9.00511	3.59254
	0.653452	47.6657	2.41949	-2.72209			35.2211	33.6321	5.47377	78.9635	103.974	0.892324	7.00239
	-2.0186	42.0257	9.70166	-4.65219			47.6305	48.6648	20.1699	36.8292	44.9048	-5.52847	26.3092
	23.9527	37.0887	-9.11406	0.205723			39.4457	44.0566	26.2375	48.2194	55.1825	33.5037	1.11265
	8.16728	33.3768	24.2927	21.5782			24.8892	26.239	1.71437	35.5549	-8.20468	-5.85977	14.5346
	-4.06687	55.2179	2.31696	-0.164211			37.2225	45.3697	2.60668	49.9722	51.7865	-3.13813	14.5556
	-9.18861	56.2593	10.8712	6.9019			24.2394	35.3977	41.4183	47.9421	49.9735	13.2327	2.95599
	15.109	33.114	1.88752	3.66771			47.3756	37.8905	8.70662	70.1909	73.1137	-2.09324	-2.43363
	-13.9596	32.2615	40.303	13.0745			28.3637	24.7048	0.178119	40.4972	34.4261	4.08595	3.59434
	-3.56966	34.081	12.5685	3.22015			27.1125	29.1181	-0.0176306	40.265	54.0293	-12.0274	-1.09252
	-15.2875	21.628	7.24044	10.645			19.3641	19.7095	26.9887	60.5901	57.6001	12.9146	17.6127
	13.7831	28.8897	-4.82875	-0.801569			28.6164	37.3863	13.217	74.1186	95.0299	-5.3976	10.3401
	0.759131	29.4404	23.4214	19.4018			24.7944	32.2454	5.48075	52.2909	46.2658	11.1495	9.34375
	0.751365	44.0082	5.37168	8.73983			36.8545	35.8246	9.93909	91.383	67.0608	13.8925	12.6686
	-2.12387	43.2054	18.7561	22.3882			16.3987	14.3694	20.629	43.2322	6.62735	20.0403	16.378
	-2.26839	32.7633	-5.0982	6.63594			33.3445	21.9038	19.395	43.6954	54.0643	25.5277	11.9544
	3.96028	32.869	17.9033	21.9239					11.3711			-14.9636	3.59638
	6.32011	19.9917	10.4757	4.2502					8.17626			-17.6969	10.3447
	8.14882	43.4375	0.238079	20.969					25.5322			27.2885	9.59428
	20.3126	34.7135	-6.86579	3.83359					30.6449			71.341	4.50929
	9.69625	33.4142	22.5393	2.58244					11.0138			10.6964	14.4686
	-4.62768	46.725	5.3043	-1.04218					0.0442425			5.48932	6.29933
	-13.1899	45.9427	4.04183	20.5581					39.9455			16.2954	6.00183
	15.5948	38.7541	-9.9736	0.629657					7.70819			33.0806	4.91455
	10.7023	42.8192	20.6285	19.8217					13.2798			7.96468	7.066
	-0.59933	72.6168	5.14149	-9.00511					13.2869			21.7016	12.0144
	-5.69276	67.4449	13.5815	-5.52847					23.0596			23.9932	-4.94125
	4.6357	19.661	-34.2667	2.9458					23.8075			53.2614	6.81347
	6.37547	20.0854	14.2033	20.1699					3.72905			4.78387	2.90676
	-4.36067	51.7055	-5.03975	0.892324					9.07386			8.66191	3.31097
	-9.43532	39.3498	-4.48417	33.5037					28.8036			16.2048	2.04412
	16.5282	30.2996	7.44877	5.47377					26.0709			32.3276	6.67785
	17.5118	26.028	30.5126	26.2375					9.2546			0.958003	21.45
	-1.41532	21.8226	19.0328	-5.85977					19.1884			6.60562	3.66516
	20.1243	19.0139	14.5767	13.2327					17.7311			15.5134	-12.5242
	-3.6005	26.1709	-19.6056	1.71437					25.0436			9.47849	21.8356
	-22.939	26.946	20.6628	41.4183					15.6847			8.92176
	5.73098	38.8144	5.54621	-3.13813					11.0319			11.351
	-10.5939	45.8086	17.3226	-2.09324					28.8391			9.70432
	13.0484	41.6619	9.65459	2.60668					24.9451			6.8162
	12.4632	28.8845	17.7583	8.70662					5.57459			6.01668
	-1.21223	42.6355	-7.40177	4.08595					13.1469			11.8283
	21.6167	32.1892	-0.428642	12.9146					9.4816			18.1304
	-2.64526	46.2475	-4.42891	0.178119					13.6772			19.5401
	11.8349	27.5197	21.436	26.9887					15.3314			18.3698
	-0.966698	38.9055	6.75956	-12.0274					15.3635			12.2458
	-0.679086	40.4449	18.8757	-5.3976					18.3418			30.97
	16.943	31.9773	-5.86081	-0.0176306					25.0277			27.4959
	3.19466	28.8774	20.3548	13.217					13.9752			7.45125
	2.81872	38.2922	10.625	11.1495					12.7627			1.12184
	6.76706	28.8787	0.956738	20.0403					27.4542			33.6623
	-0.792212	19.0834	-1.70675	5.48075					15.5008			20.1413
	9.84042	22.0401	18.2416	20.629					3.64421			10.6411
	6.03595	61.4424	7.83852	13.8925					1.91893			21.8277
	3.48393	40.8116	14.6371	25.5277					23.1272			39.4109
	24.6237	28.8351	-0.935853	9.93909					27.2868			28.0941
	1.16148	26.6255	21.4644	19.395
	-4.90548	56.1349	-3.81461	-14.9636
	-10.0101	53.1763	4.60613	27.2885
	0.250502	30.1811	-3.58657	11.3711
	-10.6872	32.826	23.6702	25.5322
	-18.6493	62.7163	-6.22166	-17.6969
	-16.6035	61.9229	7.2034	71.341
	18.0715	37.2652	-8.30645	8.17626
	7.33438	35.0128	16.7502	30.6449
	-0.00605413	37.5712	13.122	10.6964
	-3.90915	35.2207	18.8122	16.2954
	21.1857	23.2184	-10.8564	11.0138
	16.0872	30.8949	22.533	39.9455
	13.2127	57.6158	-0.0810941	5.48932
	-0.504622	66.3449	3.99977	33.0806
	15.307	26.164	3.34845	0.0442425
	10.778	29.9513	35.7728	7.70819
	1.7699	52.9468	14.7803	7.96468
	5.63413	42.6284	5.27203	23.9932
	6.63486	20.8829	-0.90253	13.2798
	16.5946	31.0879	25.1625	23.0596
	11.2482	78.9635	13.1625	21.7016
	-4.05026	103.974	15.6783	53.2614
	17.7207	35.2211	1.91278	13.2869
	9.212	33.6321	31.9092	23.8075
	-5.80634	36.8292	1.61955	4.78387
	-9.22977	44.9048	11.1349	16.2048
	23.6154	47.6305	-1.06365	3.72905
	-0.848445	48.6648	33.7638	28.8036
	-12.2034	48.2194	-1.05839	8.66191
	-0.459386	55.1825	4.07133	32.3276
	29.408	39.4457	8.61719	9.07386
	9.84675	44.0566	27.0723	26.0709
	-2.21377	35.5549	-5.46902	0.958003
	1.3573	-8.20468	4.29398	15.5134
	4.94546	24.8892	2.8074	9.2546
	7.45252	26.239	36.0844	17.7311
	-6.18106	49.9722	-0.394242	6.60562
	-5.2534	51.7865	5.06844	9.47849
	25.0266	37.2225	3.15351	19.1884
	11.3815	45.3697	38.3426	25.0436
	-4.49288	47.9421	9.28617	8.92176
	-7.76969	49.9735	-2.17089	9.70432
	28.0423	24.2394	7.97851	15.6847
	23.6584	35.3977	33.4391	28.8391
	6.72601	70.1909	4.64528	11.351
	0.39824	73.1137	19.001	6.8162
	44.0726	47.3756	17.2361	11.0319
	30.5596	37.8905	52.2225	24.9451
	-2.97874	40.4972	10.3197	6.01668
	-0.292549	34.4261	13.5332	18.1304
	20.918	28.3637	-9.29888	5.57459
	10.8788	24.7048	22.8665	9.4816
	5.33579	40.265	2.3334	11.8283
	5.30138	54.0293	14.3392	19.5401
	26.3562	27.1125	10.606	13.1469
	13.265	29.1181	35.4427	13.6772
	3.25356	60.5901	3.70762	18.3698
	6.14252	57.6001	9.18264	30.97
	26.046	19.3641	-3.12713	15.3314
	23.5856	19.7095	47.4261	18.3418
	-2.7082	74.1186	-2.26355	12.2458
	15.8339	95.0299	5.84924	27.4959
	29.7478	28.6164	3.1479	15.3635
	15.9266	37.3863	31.3142	25.0277
	5.60403	52.2909	-3.75905	7.45125
	15.7536	46.2658	13.692	33.6623
	-4.05075	24.7944	-6.51742	13.9752
	10.6248	32.2454	19.5282	27.4542
	-0.391899	91.383	3.83666	1.12184
	12.3704	67.0608	10.6906	20.1413
	23.5319	36.8545	-7.39999	12.7627
	23.2765	35.8246	36.7348	15.5008
	18.8942	43.2322	0.115048	10.6411
	23.7467	6.62735	13.0096	39.4109
	-15.5686	16.3987	-13.9251	3.64421
	-8.10763	14.3694	25.7196	23.1272
	2.77617	43.6954	-0.0397321	21.8277
	13.2786	54.0643	20.2281	28.0941
	26.5212	33.3445	-4.24352	1.91893
	4.17947	21.9038	29.4197	27.2868

## Sheet: Figure 5
analysis code is available at: https://neicommons.nei.nih.gov/#/facecolor
						Figure 5b	Caucasian Skin		African American Skin
Figure 5a	Hue angle (H*) matched						Hue match difference (masked - unmasked forehead)		Hue match difference (masked - unmasked forehead)
	White		LPS
	Forehead	Forehead w/ face-masked	Forehead	Forehead w/ face-masked			White	LPS	White	LPS
African American Skin	75.6618	73.5655	105.964	75.5346			-10.497	36.8437	2.09631	30.429
	82.1249	68.0852	125.36	84.5509			-11.9116	22.17	14.0397	40.8093
	43.8592	48.772	139.144	59.9513			-8.7055	48.6629	-4.91277	79.1925
	38.959	50.9763	92.4484	53.0431			4.23226	45.0721	-12.0174	39.4053
	67.6999	59.5532	125.507	79.4947			-11.0873	28.2308	8.14674	46.0121
	67.9874	63.7597	122.409	64.6416			-14.967	28.3787	4.2277	57.7676
	67.0992	71.0604	114.219	73.2544			-4.59583	30.4594	-3.96125	40.9643
	58.6727	83.2932	123.711	68.3173			-18.7061	33.5414	-24.6206	55.3937
	53.8303	71.4505	93.8209	67.8671			-6.06311	26.6063	-17.6202	25.9538
	65.7374	61.4867	110.657	65.3947			2.89868	25.9163	4.25071	45.2624
	77.2666	58.272	115.63	69.2513			7.32932	37.5438	18.9946	46.3791
	54.6714	43.0726	113.394	75.3521			13.0507	41.7269	11.5987	38.0423
	63.425	75.0927	139.638	62.933			23.1631	21.8621	-11.6677	76.7048
	58.426	58.4613	106.801	72.7388			17.8622	23.1535	-0.0353845	34.0627
	89.2421	66.7843	91.2069	73.1904			-21.679	28.1005	22.4578	18.0165
	57.2674	69.6995	113.26	59.9619			10.2728	34.0149	-12.4321	53.2985
	90.7345	69.745	104.382	61.175			29.0928	30.902	20.9895	43.2072
	67.1822	79.855	107.897	60.4067			-8.58391	38.3156	-12.6728	47.4899
	75.8848	64.9384	101.072	81.8727			9.1715	17.297	10.9464	19.1989
	71.3452	69.643	108.263	88.4381			-4.46923	20.2833	1.70224	19.8251
	59.1077	67.7886	125.369	59.8956			-18.7372	30.947	-8.68096	65.4737
	51.2578	70.8291	129.375	62.2567			25.1081	34.376	-19.5713	67.118
	65.2086	72.9447	107.414	67.3192			12.213	18.5054	-7.73608	40.0945
	67.3567	66.1466	133.797	71.1301			10.507	33.1853	1.21007	62.6665
	74.7519	79.9722	114.821	73.2862			15.8073	26.84	-5.22027	41.5351
	63.811	73.2458	171.426	83.2754			-4.44386	24.7619	-9.43479	88.1505
	59.888	75.4466	117.098	66.8702			-11.2722	57.5293	-15.5586	50.2276
	67.4019	63.597	122.634	84.0195			-4.4914	42.0547	3.80489	38.6147
	70.4751	64.7713	63.9883	65.9074			-10.7308	22.1633	5.70382	-1.91917
	62.6079	63.0045	119.238	56.8907			0.448938	42.8864	-0.396574	62.3475
	61.3481	70.2337	122.166	66.9321			21.2119	28.7618	-8.88563	55.2344
	68.2595	73.3526	140.565	82.4908			2.96045	34.2446	-5.09309	58.0745
	68.8252	71.0584	106.619	74.9753			-6.42934	18.0803	-2.23315	31.6438
	73.1627	66.2734	121.481	79.2966			8.59706	19.3441	6.8893	42.1844
	75.2603	73.8442	129.793	72.4861			15.0457	8.63907	1.41609	57.307
	83.6951	64.5171	162.482	79.9681			17.1408	33.5661	19.178	82.5135
	84.8714	72.9504	118.459	71.3709			9.83748	25.9739	11.921	47.0879
	80.2317	63.2396	134.513	63.5345			11.7062	27.5342	16.9921	70.978
	92.8644	65.0282	78.8203	71.3994			-12.6533	12.509	27.8362	7.42093
	81.1399	70.8086	121.516	73.4345			-4.1959	24.9698	10.3313	48.0815
Caucasian Skin	75.9766	86.4736	105.964	81.8338
	75.4889	87.4004	125.36	86.398
	60.3702	69.0757	139.144	63.948
	91.2347	87.0024	92.4484	72.9466
	65.9868	77.0741	125.507	80.3838
	53.2696	68.2366	122.409	83.8548
	79.2208	83.8166	114.219	84.4897
	57.2705	75.9766	123.711	78.7791
	71.8126	77.8758	93.8209	84.4065
	75.1903	72.2917	110.657	87.0117
	80.7498	73.4205	115.63	77.4428
	81.9323	68.8817	113.394	81.1512
	77.429	54.2658	139.638	79.7957
	88.7419	70.8797	106.801	82.9335
	48.1145	69.7935	91.2069	80.4179
	83.6932	73.4205	113.26	74.9286
	82.8884	53.7956	104.382	78.19
	74.4247	83.0086	107.897	70.6207
	80.8939	71.7224	101.072	86.3154
	72.3915	76.8608	108.263	86.4012
	60.3663	79.1035	125.369	83.4514
	78.5644	53.4563	129.375	80.6957
	87.1407	74.9277	107.414	93.9618
	82.008	71.501	133.797	76.825
	87.6481	71.8408	114.821	85.8203
	80.4421	84.8859	171.426	88.9292
	70.2051	81.4772	117.098	72.7078
	81.0768	85.5682	122.634	82.0608
	78.506	89.2368	63.9883	85.6481
	82.6115	82.1626	119.238	82.5423
	94.7119	73.5	122.166	88.2082
	101.79	98.8292	140.565	83.7049
	81.9323	88.3617	106.619	88.1968
	84.4951	75.898	121.481	89.833
	94.6391	79.5934	129.793	92.6427
	87.1566	70.0158	162.482	83.8791
	81.6783	71.8408	118.459	87.8439
	94.5066	82.8004	134.513	88.3493
	62.9459	75.5992	78.8203	83.4328
	75.4095	79.6054	121.516	76.993

## Sheet: Figure 6
analysis code is available at: https://neicommons.nei.nih.gov/#/facecolor
Data from follow-up session				Subject Matches
Stimulus	lighting condition	CIE L*,a*,b*	Spectral measurement	S5	S7	S19
C1 cheek	White	L*	79.9089	92.3303	82.6376	85.7501
		a*	17.0482	4.05745	18.6959	16.6906
		b*	8.03884	41.6032	18.9241	39.2636
	LPS	L*	78.4151	53.4289	50.247	54.021
		a*	25.7285	-19.5921	-18.5182	-20.469
		b*	132.16	35.139	34.8506	39.2869
C1 cheek w/ face-masked	White	L*	79.9089	89.448	85.447	79.6393
		a*	17.0482	15.2856	21.6785	29.9172
		b*	8.03884	9.76988	14.2647	32.6533
	LPS	L*	78.4151	83.3643	83.1186	63.4768
		a*	25.7285	19.105	18.1112	14.785
		b*	132.16	57.3435	42.8418	49.2023
C1 forehead	White	L*	88.6951	92.916	88.3329	92.8791
		a*	19.9375	8.20991	11.5556	4.07877
		b*	8.61275	14.1652	25.5326	35.5577
	LPS	L*	72.2285	66.8069	80.6904	51.7516
		a*	23.9679	-19.5711	-12.0548	-13.9824
		b*	121.974	41.5597	55.7299	38.8682
C1 forehead w/ face-masked	White	L*	83.6524	95.3384	92.5243	95.0023
		a*	19.1226	1.59643	7.64615	2.58304
		b*	18.9426	25.9052	19.9978	23.8417
	LPS	L*	72.2285	88.7855	86.5081	90.417
		a*	23.9679	8.33845	16.1954	5.45212
		b*	121.974	58.1075	33.1291	56.5163
C1 hand	White	L*	65.1368	85.1189	89.6147	92.0512
		a*	11.1873	17.7611	10.9302	6.69089
		b*	10.3617	40.3315	24.5351	29.1534
	LPS	L*	69.4182	87.4472	89.1896	85.4931
		a*	23.0769	13.9628	8.95113	0.848051
		b*	117.345	35.9063	37.3008	51.0617
C1 lips	White	L*	39.2211	76.4103	76.0822	78.0395
		a*	15.3655	37.8435	32.2913	21.293
		b*	-2.87327	25.2649	-14.2449	23.1781
	LPS	L*	46.7744	83.4613	53.7911	39.0553
		a*	17.1633	20.786	13.2557	21.2726
		b*	79.7168	42.0934	23.9646	33.8451
C1 forehead, mirror upsidedown	White	L*	79.9089	94.3333	86.7943	91.7454
		a*	17.0482	7.19364	16.1839	7.85856
		b*	8.03884	8.03745	29.959	25.831
	LPS	L*	78.4151	69.6589	96.6199	86.7119
		a*	25.7285	-14.1151	-18.0812	-15.0086
		b*	132.16	40.4783	46.1425	55.8821
C1 forehead, mirror upright	White	L*	79.9089	90.5811	85.4105	92.9547
		a*	17.0482	10.2036	15.2923	5.77601
		b*	8.03884	24.4468	20.6073	25.5765
	LPS	L*	78.4151	76.0665	71.4834	96.3572
		a*	25.7285	-19.8715	-18.0829	-19.6364
		b*	132.16	43.9271	29.0563	65.8249
C1 neck	White	L*	46.8536	90.1103	93.1989	88.9292
		a*	9.27869	9.30281	4.36429	2.45754
		b*	8.7035	34.1468	18.62	23.2692
	LPS	L*	40.677	94.8836	88.9485	54.0372
		a*	15.3217	1.99132	11.7343	5.82751
		b*	69.4558	27.8579	32.4113	26.0164
C1 photo (forehead)	White	L*	68.9103	91.8042	87.6951	92.8175
		a*	17.415	5.4964	15.0771	3.77555
		b*	27.1753	38.5464	26.6405	37.9875
	LPS	L*	46.3651	96.2273	92.0512	90.0842
		a*	17.0059	-20.3398	6.69089	-7.15301
		b*	79.0377	49.8858	29.1534	32.863
C1 scrambled photo, (forehead)	White	L*	68.9103	89.9975	79.0975	93.2944
		a*	17.415	7.44563	27.869	2.10818
		b*	27.1753	47.4212	35.1051	43.0339
	LPS	L*	46.3651	91.9288	69.8812	81.5619
		a*	17.0059	6.10071	15.7142	7.21869
		b*	79.0377	33.653	24.934	70.0391
Doll face	White	L*	71.3099	87.9213	85.4084	67.7677
		a*	11.4838	10.913	12.6318	15.3037
		b*	20.508	50.692	46.3738	39.3626
	LPS	L*	92.2206	62.632	73.9316	44.2176
		a*	28.8078	-14.9875	13.4034	-19.4128
		b*	154.422	52.0898	26.9904	11.0756
Doll hand	White	L*	63.3792	85.891	80.4788	60.9924
		a*	12.3543	13.4329	22.2562	11.8704
		b*	22.2977	62.9636	52.244	35.4436
	LPS	L*	91.2705	93.2222	82.0717	20.6235
		a*	28.4875	1.74712	13.6213	2.22465
		b*	152.9	46.2088	43.1056	17.785
Red Lego	White	L*	46.5199	59.1048	55.5593	58.4329
		a*	55.3442	76.1934	86.4345	78.0891
		b*	59.8963	62.9127	55.25	61.8174
	LPS	L*	33.3672	78.3275	35.4449	22.1002
		a*	14.6446	28.4647	5.14737	19.7575
		b*	57.0112	71.5184	11.2747	25.5694
Yellow Lego	White	L*	88.543	94.8175	94.815	89.4227
		a*	7.33004	-5.18735	-6.57707	6.02343
		b*	92.7398	79.8422	79.0329	68.0828
	LPS	L*	71.4734	91.4766	88.6524	99.1625
		a*	27.7691	1.16981	-3.1998	-1.64032
		b*	120.808	78.0426	62.4822	11.7646
Orange (fruit)	White	L*	82.5933	93.249	76.7554	84.3542
		a*	20.254	-2.22962	27.3464	15.6895
		b*	80.598	78.9918	70.2231	71.8494
	LPS	L*	63.3164	77.756	86.6461	82.1413
		a*	21.5348	29.9008	11.6173	20.2643
		b*	107.363	69.0994	66.1272	71.8544
Phone (orange)	White	L*	73.4936	73.6884	72.4679	80.0809
		a*	35.3235	40.8475	41.2456	26.8025
		b*	51.4438	48.2946	61.5176	49.2041
	LPS	L*	54.6746	82.8216	85.3704	88.7855
		a*	19.5007	24.3486	4.44839	8.33845
		b*	92.9955	27.1567	45.3885	58.1075
Ping pong ball	White	L*	86.2658	100	99.4682	99.2227
		a*	-4.3214	0	-0.0605036	-3.91613
		b*	8.34133	0	0.0647979	2.82679
	LPS	L*	65.9413	83.5462	93.4985	97.2919
		a*	21.92	17.3237	-0.946546	-0.551687
		b*	111.859	72.1182	62.4453	20.4274
Strawberry	White	L*	38.6974	60.3156	50.874	58.034
		a*	32.2724	73.1022	60.9019	79.7202
		b*	29.0849	59.0473	37.2597	51.7955
	LPS	L*	21.5367	52.034	44.7083	19.4254
		a*	10.4275	26.3695	-2.37649	17.6216
		b*	36.516	52.3132	20.5928	24.1782
Tomato	White	L*	49.3356	60.893	51.7315	61.8652
		a*	42.2152	71.3724	62.5755	68.8523
		b*	49.4632	62.4749	55.1648	61.1634
	LPS	L*	19.4743	35.1342	25.9101	22.9788
		a*	15.0396	21.4086	25.4174	18.5148
		b*	33.32	38.333	30.2494	28.2442

## Sheet: Figure 7
analysis code is available at: https://neicommons.nei.nih.gov/#/facecolor
			Subject Matches
Stimulus	lighting condition	DKL (LM, S)	S1	S2	S3	S4	S5	S6	S7	S8	S9	S10	S11	S12	S13	S14	S15	S16	S17	S18	S19	S20		Stimulus KEY:
C1 cheek	White	LM	0.071783	0.0508119	0.0572878	0.0567062	0.0442605	0.0454743	0.0507849	0.0387207	0.0569315	0.0645086	0.0721789	0.0493447	0.0452444	0.0796253	0.0413104	0.076296	0.0752543	0.0815486	0.0845895	0.0523248		C1 = Caucasian model #1
		S	-0.136623	-0.206501	-0.0659032	0.0245239	0.0243548	-0.00862623	0.0437364	-0.12325	-0.131854	-0.0834167	-0.0256794	0.0250171	-0.0675226	0.02968	-0.121317	0.118657	0.0146032	0.0879383	0.111574	-0.14438		C2=Caucasian model #2
	LPS	LM	0.0336332	0.0127731	0.0273878	0.0194206	0.0289457	0.0108887	0.0205594	0.0254873	0.00355149	0.000806248	0.0123453	0.0237923	0.0233124	0.0272191	0.0152259	0.0297237	0.0272045	0.025519	0.031895	0.0218775		A2= African American model #2
		S	0.320654	-0.0126611	0.234259	0.111049	0.282947	-0.122664	-0.0940571	0.097273	0.38909	0.0355404	0.384995	-0.0212261	0.249846	-0.0345266	-0.0186049	0.204344	0.26879	-0.00156462	0.0189241	0.20895
C2 cheek	White	LM	0.0457028	0.0435352	0.0654997	0.0785466	0.047146	0.0460645	0.0638687	0.032736	0.0439175	0.0565967	0.0640021	0.0532672	0.0553904	0.0503759	0.0507045	0.0650676	0.0655972	0.0542743	0.0524496	0.0534864
		S	-0.0747692	-0.15482	0.109676	-0.0288459	0.0326383	-0.00609273	0.0521327	-0.131889	-0.207641	-0.0258584	0.0164569	0.0909627	-0.0636479	-0.027886	-0.130769	0.082779	0.0270116	-0.053774	0.0335761	0.0631903
	LPS	LM	0.0237576	-0.000597728	0.00775367	0.016374	0.0148812	0.00073624	-0.00377425	-0.00838876	-0.00451048	0.0117387	0.0175636	0.0226986	0.0253803	0.00963212	0.0167085	0.0135155	0.031049	0.0143576	0.0260365	0.00927364
		S	-0.0754958	0.204791	0.271273	0.174871	0.372575	0.2618	0.340376	0.193099	0.38793	0.305982	-0.0936871	0.240641	0.191509	0.187799	0.15373	0.333218	0.0831455	0.118138	-0.000932324	0.18383
A1 cheek	White	LM	0.0562885	0.129598	0.0771685	0.088741	0.0900958	0.105259	0.0734578	0.108136	0.125506	0.10192	0.102462	0.104445	0.0999038	0.073155	0.0946695	0.101016	0.0752181	0.14413	0.0961503	0.12034
		S	0.260099	0.353832	0.146393	0.163428	0.314438	0.245504	0.189873	0.285903	0.377066	0.303014	0.303071	0.288367	0.311211	0.172124	0.283709	0.308033	0.239195	0.415007	0.338967	0.412132
	LPS	LM	0.0209772	0.00823316	0.00752867	0.0318063	0.00562111	0.0258504	0.0578235	0.00873532	-0.00113421	0.0165192	0.0538064	0.0185561	0.0250482	0.00194007	0.0095381	-0.0350923	0.0172307	-0.00364012	0.0248101	0.0303899
		S	0.136396	-0.0853925	0.13675	0.252635	0.00312724	0.319016	0.334694	0.257031	0.195868	0.287335	0.322679	0.332562	0.298907	0.243612	0.251048	0.197145	0.382249	0.310415	0.260846	0.182791
A2 cheek	White	LM	0.0967366	0.191113	0.0710197	0.0818517	0.11587	0.137287	0.124325	0.0945303	0.128943	0.0911383	0.0825287	0.10214	0.0685615	0.108745	0.138333	0.11198	0.0795801	0.0962284	0.0811315	0.132
		S	0.288114	0.363575	0.206264	0.130227	0.315758	0.267294	0.328548	0.351937	0.138699	0.179985	0.22143	0.380004	0.218988	0.31366	0.411764	0.265463	0.219476	0.29175	0.213503	0.339795
	LPS	LM	0.014162	0.0522704	0.00980257	0.00818887	0.00400981	0.00418887	0.00901061	-0.0021951	0.013837	0.0198046	0.0191791	0.0260746	0.0138164	0.00242963	-0.00612299	0.00769795	0.0180837	-0.00670118	0.0119892	0.000926422
		S	0.254487	0.129318	-0.274521	0.331136	-0.186091	0.267848	0.230036	-0.0819945	-0.174639	0.283977	0.30525	-0.0296798	-0.106917	-0.316432	0.233471	0.116721	0.0255724	0.225851	-0.132601	0.268791
C1 forehead	White	LM	0.0629192	0.0554934	0.0440808	0.0572878	0.0412664	0.0546166	0.0452766	0.0387842	0.063311	0.0489246	0.0972004	0.0527015	0.0498951	0.0517846	0.0472058	0.0686445	0.0488241	0.0562443	0.046814	0.0470635
		S	-0.0943139	-0.183771	-0.0724755	-0.0659032	0.0397515	-0.115502	-0.147663	-0.0775934	-0.113386	-0.0475322	-0.00487772	0.00846821	0.0649324	-0.0130921	-0.130079	0.168858	-0.138232	-0.134447	-0.117199	-0.140398
	LPS	LM	0.0411791	0.0209795	0.0181152	0.0230277	0.0347335	0.0137497	0.0237576	0.0144847	0.0055714	0.0188129	0.0215731	0.028164	0.0133785	0.0229374	0.0211289	0.0331162	0.0060024	0.0264136	0.0323998	0.0238707
		S	0.116142	0.11245	0.196614	0.110459	0.086849	-0.132951	-0.0754958	0.133465	0.383924	0.336785	0.290052	0.155561	0.315902	-0.00471873	0.0190734	0.322643	0.24683	0.0864113	-0.0276978	0.253043
C2 forehead	White	LM	0.0479887	0.0386958	0.0589837	0.0686702	0.0545206	0.0628853	0.0527015	0.0335798	0.0406795	0.0492971	0.0560473	0.0430991	0.0596921	0.0397815	0.0573804	0.0481634	0.0565222	0.0680414	0.0511903	0.0480393
		S	-0.156398	-0.165573	0.0891542	0.125358	0.178923	0.167009	0.00846821	-0.10257	-0.250895	-0.146239	0.110073	-0.146967	0.136	-0.0379865	-0.187396	0.0657911	-0.0308155	-0.133345	-0.138784	-0.0696441
	LPS	LM	0.0338724	0.00627388	0.0149034	0.0212788	0.00269314	0.00661685	0.00229792	0.00491419	0.00329127	0.0184262	0.0266042	0.0258504	0.02587	0.00900918	0.0177927	0.0238156	0.0257578	0.0218734	0.0285502	0.00731982
		S	0.149503	0.261541	0.236626	0.0893202	0.334162	0.0955419	0.193008	0.285719	0.395695	0.353388	0.0544625	0.0818984	0.0329488	0.280034	0.219261	0.359678	0.124288	0.0977591	0.092423	0.0550942
A1 forehead	White	LM	0.0464425	0.208052	0.0725236	0.143105	0.0833443	0.116076	0.0752922	0.132506	0.146281	0.0458728	0.0448283	0.0950311	0.121261	0.0528736	0.103163	0.109267	0.0832265	0.114565	0.0874075	0.103962
		S	0.181685	0.361753	0.163538	0.284402	0.293168	0.252982	0.249508	0.359841	0.381063	0.0619499	-0.0157545	0.267056	0.371089	0.0744707	0.295188	0.270974	0.301114	0.379949	0.349705	0.410152
	LPS	LM	0.0791191	0.0148397	0.014632	0.0462946	0.00162194	0.00613769	0.00218695	-0.00256581	-0.0162863	0.0269869	0.0486727	0.0224556	0.0206326	0.00706557	0.00996412	-0.043684	0.0244029	-0.0142232	0.0336477	0.110711
		S	0.334301	-0.242504	0.201759	0.243033	0.0516705	0.291364	0.394146	0.279476	0.370048	0.367243	0.177466	0.368276	0.373868	0.235183	0.31817	0.297044	0.348869	0.335622	0.366901	0.289309
A2 forehead	White	LM	0.0580696	0.278542	0.109477	0.0826762	0.0683763	0.103966	0.143726	0.0981271	0.139425	0.0841873	0.144781	0.0979634	0.0947959	0.0594456	0.140521	0.119612	0.0599654	0.0986045	0.0874701	0.133125
		S	0.0884146	0.369677	0.278762	0.115238	0.334064	0.306224	0.299946	0.280278	0.230645	0.14992	0.345308	0.377765	0.238933	0.0923729	0.350684	0.253596	0.143599	0.278834	0.25121	0.384306
	LPS	LM	-0.010364	0.0436539	-0.00416525	0.0143557	0.00434391	0.00131317	0.0129416	0.00460355	0.0143124	0.0206195	0.0138153	0.0121371	0.01323	0.00781861	0.00385351	0.0279613	0.015298	0.0115552	0.0266105	0.00217494
		S	0.388102	0.0469756	-0.359699	0.366896	-0.326698	0.213678	0.290194	-0.145373	-0.13002	0.349526	0.276875	0.0586595	-0.169976	-0.106943	0.149018	0.124456	-0.0845088	0.0488545	0.0984918	0.290844
C1 forehead w/ face-masked	White	LM	0.0582045	0.0521683	0.0675395	0.0547121	0.0586466	0.0469528	0.0698919	0.0491477	0.0502435	0.0600288	0.074352	0.0488333	0.0649202	0.0675395	0.0452372	0.0506319	0.0444664	0.0544946	0.0613891	0.043062
		S	-0.00569376	-0.155081	0.0568567	-0.0240439	0.0668645	-0.107067	0.108924	-0.15679	-0.0793822	-0.188516	0.0989524	0.0726562	0.073605	0.0568567	-0.109422	-0.260102	-0.0846096	-0.0388165	-0.0167328	-0.0677678
	LPS	LM	0.0632913	0.0745855	0.0651465	0.0699469	0.0483039	0.10276	0.0705603	0.0595005	0.0614078	0.082098	0.0792849	0.0554132	0.045815	0.0570654	0.0620922	0.0831041	0.0680648	0.0813688	0.0615983	0.0659949
		S	0.238019	0.0218999	0.358258	0.386515	0.247975	0.403881	0.194248	0.346125	0.204723	0.351507	0.381863	0.241567	0.229397	0.26815	0.249677	0.407631	0.269358	0.4056	0.307083	0.367212
C2 forehead w/ face-masked	White	LM	0.051161	0.0446601	0.0623821	0.0695101	0.0609899	0.0474199	0.0607463	0.0356145	0.0684997	0.0473634	0.0698919	0.0591302	0.0588434	0.0521872	0.0488241	0.0663657	0.0473842	0.0589882	0.0585723	0.044829
		S	-0.0568588	-0.0700046	0.26872	0.0861047	-0.0420893	-0.0311825	-0.0575651	-0.0963827	-0.128625	-0.0770979	0.108924	0.0116072	-0.0502681	0.0151639	-0.138232	0.029858	0.00817743	-0.0838871	0.018469	-0.1398
	LPS	LM	0.0783377	0.102888	0.0593816	0.0632952	0.0665181	0.0742181	0.0575237	0.0663893	0.0645514	0.110332	0.096861	0.0541665	0.0802791	0.0596725	0.0751905	0.074873	0.054912	0.0725381	0.0616766	0.0627449
		S	0.278966	0.410022	0.383176	0.374253	0.309071	0.367464	0.0793021	0.300884	0.18414	0.41088	0.409294	0.285777	0.296875	0.357879	0.285217	0.406604	0.162586	0.406354	0.312296	0.202607
A1 forehead w/ face-masked	White	LM	0.102597	0.207856	0.0635224	0.0752441	0.0943641	0.0862294	0.141178	0.0929238	0.119351	0.113262	0.106375	0.0999042	0.080247	0.0896803	0.0870224	0.0869566	0.0870245	0.14801	0.108366	0.127373
		S	0.263111	0.399049	0.151185	0.13458	0.40774	0.339704	0.346902	0.313144	0.409912	0.411276	0.311113	0.347944	0.213052	0.303467	0.241738	0.325601	0.292135	0.39503	0.291159	0.395595
	LPS	LM	0.0936085	0.144644	0.0856176	0.106154	0.0951281	0.101571	0.101547	0.116497	0.119647	0.140635	0.0992868	0.0902396	0.0980029	0.0989979	0.087615	0.133292	0.0812521	0.0834004	0.0693946	0.10572
		S	0.305248	0.38846	0.272913	0.371036	0.35598	0.329005	0.340555	0.376198	0.404056	0.414584	0.398579	0.353444	0.262362	0.347517	0.302354	0.390915	0.277493	0.407667	0.290938	0.359806
A2 forehead w/ face-masked	White	LM	0.0875053	0.155606	0.0727217	0.126258	0.115409	0.109506	0.151964	0.0902199	0.0932986	0.0606121	0.0928282	0.121162	0.112669	0.124023	0.0645242	0.147464	0.107968	0.12076	0.0962284	0.133473
		S	0.241291	0.28698	0.138184	0.3323	0.336243	0.356159	0.373095	0.321733	0.332245	0.10329	0.26573	0.389876	0.339215	0.364661	0.255335	0.375123	0.34573	0.385739	0.29175	0.410617
	LPS	LM	0.0836939	0.109325	0.0530537	0.113635	0.0790874	0.0647868	0.0879396	0.0692944	0.123244	0.129397	0.135178	0.079677	0.101236	0.108474	0.109527	0.096542	0.0581563	0.126518	0.055332	0.128652
		S	0.257335	0.158524	0.0417429	0.399235	0.378515	0.291629	0.340783	0.308512	0.412483	0.329557	0.364864	0.353976	0.359475	0.267915	0.374011	0.360231	0.174958	0.401652	0.249998	0.269562
C1 neck	White	LM	0.0684429	0.0500954	0.0610004	0.0639437	0.0372528	0.0440063	0.0619331	0.0470935	0.0516431	0.0599457	0.0703122	0.0664482	0.0593874	0.0690371	0.0465582	0.0553997	0.0542596	0.064331	0.059232	0.0447881
		S	0.156563	-0.173237	0.0456606	0.0568336	0.0412706	-0.119301	0.0178203	-0.0551585	-0.107419	-0.0222394	0.0889937	0.0792716	-0.0150087	0.057835	-0.177045	-0.147843	-0.0121256	-0.0942514	-0.0681911	-0.0603577
	LPS	LM	0.0569933	0.028129	0.0522692	0.049748	0.055217	0.0431734	0.0723398	0.0465474	0.0542774	0.0486511	0.0289231	0.0943088	0.0322307	0.052541	0.0606123	0.0560473	0.0583396	0.0683617	0.0628166	0.0686857
		S	0.218835	-0.0922771	0.106741	-0.0304739	0.0533167	0.0237343	0.0282352	0.157304	0.249546	0.144653	0.229067	0.344692	0.0960027	0.300816	0.241445	0.110073	0.26677	0.242196	0.252141	0.26223
C2 neck	White	LM	0.0525196	0.056364	0.0611196	0.0707868	0.0490636	0.0488973	0.0687947	0.0342618	0.0539772	0.0486174	0.0680446	0.0539227	0.0559103	0.0476125	0.0415001	0.0613893	0.0430991	0.067958	0.058685	0.0440808
		S	-0.0467114	-0.0840732	0.141411	0.0273901	-0.0794619	-0.133025	0.0433472	0.000624213	-0.158348	-0.19425	-0.00147858	0.0936109	0.144316	-0.0170281	-0.106541	0.114744	-0.146967	-0.0507377	-0.0605343	-0.0724755
	LPS	LM	0.0423745	0.0371835	0.0474296	0.054549	0.0473062	0.0438358	0.0478097	0.0470699	0.0380134	0.0650235	0.0752924	0.073181	0.0699582	0.0612019	0.063068	0.0426475	0.0612393	0.0703349	0.0559861	0.0432623
		S	0.170448	0.162754	0.181634	0.324082	0.258461	0.159727	0.0396404	0.240299	0.326427	0.21413	0.244845	0.351939	0.158019	0.213003	0.178773	0.107931	0.193653	0.135393	0.237474	0.0724747
A1 neck	White	LM	0.0878753	0.168477	0.0894905	0.0846185	0.0984295	0.0951423	0.114325	0.141665	0.114368	0.140275	0.0802536	0.0886431	0.072705	0.0741297	0.0997006	0.0910179	0.0733998	0.132136	0.110721	0.129791
		S	0.283093	0.237759	0.159727	0.150578	0.295042	0.307392	0.244864	0.337693	0.317405	0.360245	0.240795	0.301103	0.247906	0.157364	0.316396	0.323483	0.187322	0.376303	0.2356	0.395148
	LPS	LM	0.0407394	0.169958	0.0596585	0.110929	0.0560421	0.0965669	0.0834363	0.10816	0.0606218	0.109964	0.102074	0.0904751	0.0948162	0.0528726	0.15014	0.14823	0.0983254	0.137678	0.0810316	0.10125
		S	0.178737	0.340501	0.123359	0.376556	0.270274	0.378752	0.374323	0.330498	0.236652	0.406168	0.409924	0.371157	0.36642	0.325364	0.321626	0.27561	0.27528	0.414227	0.322897	0.399588
A2 neck	White	LM	0.0793971	0.119677	0.0725809	0.0839001	0.125412	0.145108	0.1367	0.0910566	0.0902537	0.0731879	0.0805189	0.0869961	0.14131	0.118972	0.115214	0.178202	0.110831	0.108939	0.0871324	0.140971
		S	0.260835	0.303963	0.101473	0.275752	0.32507	0.383354	0.348796	0.366768	0.130621	0.16329	0.212635	0.218179	0.366811	0.377624	0.358421	0.358541	0.312041	0.366187	0.224765	0.387282
	LPS	LM	0.0534951	0.0843574	0.0264164	0.070369	0.0517217	0.0463004	0.0703449	0.0913569	0.0164747	0.157662	0.12702	0.0660795	0.0427962	0.0716752	0.111361	0.0421102	0.0905978	0.0964433	0.0555717	0.0782448
		S	0.282286	0.134385	-0.19651	0.396792	0.198279	0.298566	0.328672	0.408629	-0.211662	0.383301	0.310755	0.231454	0.153821	0.335197	0.389461	0.145478	0.25898	0.2387	0.220327	0.166719
C1 hand	White	LM	0.0752064	0.0506653	0.0576743	0.0659758	0.0544946	0.0494742	0.0653027	0.0478097	0.0512241	0.0643128	0.0766016	0.0786649	0.0686309	0.0636413	0.0502491	0.0630328	0.0604275	0.0669788	0.0508765	0.0473634
		S	0.0570221	-0.0495829	0.0458723	0.0946725	-0.0388165	-0.0920031	0.0530555	0.0396404	-0.0945437	0.0799624	-0.000290479	0.159982	0.0335607	0.0378821	-0.162517	-0.216175	-0.0346283	0.0228844	-0.076823	-0.0770979
	LPS	LM	0.0634462	0.0521872	0.0470699	0.0734289	0.0435648	0.0551886	0.0570318	0.0434582	0.0533713	0.0671284	0.0739896	0.0629515	0.0526457	0.0443134	0.0700419	0.0738731	0.0685261	0.0683617	0.0543424	0.0524766
		S	0.248061	0.0151639	0.240299	0.27399	0.223328	0.0946592	0.133474	0.257554	0.361416	0.211062	0.353811	0.306121	0.308454	0.154838	0.254097	0.393582	0.252357	0.242196	0.122874	0.208366
C2 hand	White	LM	0.0518325	0.0492718	0.0523043	0.0737528	0.0542596	0.0487056	0.0800101	0.0387207	0.069092	0.0523248	0.0482856	0.0495923	0.0594194	0.055887	0.0499569	0.0632913	0.0575213	0.0589882	0.058055	0.0494742
		S	-0.136274	-0.0645646	-0.0616268	0.109834	-0.0121256	-0.021323	0.0963037	-0.12325	0.0165714	-0.14438	-0.00978363	0.0429721	0.0741087	-0.115615	-0.0996269	0.238019	-0.0505657	-0.0838871	-0.0155143	-0.0920031
	LPS	LM	0.0722662	0.0618904	0.0508647	0.0609632	0.0491677	0.0505219	0.0680581	0.0548436	0.0611334	0.0706247	0.0791443	0.0521662	0.0677954	0.0464864	0.070661	0.0649768	0.0705499	0.0839583	0.0538637	0.0399971
		S	0.266226	0.170768	0.236967	0.220048	0.313518	0.0675408	0.178138	0.245591	0.276133	0.198123	0.3738	0.273456	0.16201	0.0687637	0.291859	0.256297	0.148244	0.407734	0.176366	0.103487
A1 hand	White	LM	0.108702	0.20932	0.0683447	0.0747416	0.105568	0.113437	0.0677569	0.0943071	0.115322	0.14579	0.0601927	0.0904948	0.0780248	0.131979	0.109768	0.109732	0.077409	0.14597	0.0898564	0.151168
		S	0.276366	0.331148	0.183222	0.216243	0.327052	0.390389	0.0930066	0.34063	0.250572	0.331973	0.15785	0.336051	0.266712	0.330695	0.317353	0.383386	0.224852	0.324051	0.330581	0.398197
	LPS	LM	0.0724847	0.105425	0.086551	0.101545	0.0590387	0.103534	0.0965132	0.0869276	0.124526	0.106182	0.136019	0.0913849	0.0796845	0.0955202	0.120294	0.133433	0.0752878	0.103708	0.0771497	0.112434
		S	0.234798	0.40263	0.329829	0.354136	0.235499	0.401763	0.380434	0.406709	0.193091	0.41042	0.414027	0.330619	0.324197	0.398693	0.37438	0.316896	0.183621	0.410121	0.305943	0.383875
A2 hand	White	LM	0.10371	0.157793	0.0657594	0.113789	0.125977	0.122428	0.112958	0.109484	0.108861	0.0733984	0.100515	0.113831	0.112278	0.114289	0.126147	0.15089	0.100142	0.101151	0.0931449	0.136981
		S	0.22949	0.296799	0.107282	0.389105	0.319731	0.334012	0.407667	0.377241	0.28323	0.0898975	0.304557	0.332828	0.281858	0.365332	0.403882	0.39238	0.365665	0.308859	0.29168	0.402873
	LPS	LM	0.046066	0.111284	0.0403751	0.0780667	0.0602474	0.074141	0.108138	0.0657052	0.157747	0.124561	0.0978195	0.066621	0.0777102	0.0955721	0.0883352	0.100487	0.0690168	0.126489	0.0598288	0.0659882
		S	0.234369	0.182657	-0.0393184	0.379357	0.211746	0.330129	0.404396	0.27857	0.346827	0.299349	0.289786	0.31025	0.28443	0.37838	0.269249	0.395481	0.246991	0.397172	0.254546	0.158196

## Sheet: Figure 8
analysis code is available at: https://neicommons.nei.nih.gov/#/facecolor
Healthy, LPS' distribution estimated from:			Subject matches (a*)
Stimulus	lighting condition	CIE a*	S1	S2	S3	S4	S5	S6	S7	S8	S9	S10	S11	S12	S13	S14	S15	S16	S17	S18	S19	S20
C1 forehead w/ face-masked	LPS	a*	6.3	16.2	5.1	7.2	-2.7	22.4	11	2.2	5.9	14	12.1	1.8	-3.9	2.2	5.5	13.5	8.3	12.7	4.1	5.4
C2 forehead w/ face-masked	LPS	a*	7.3	22.3	1.4	3.8	6.8	9.8	6.1	6.9	8	25.4	19.8	0.2	14	2	11.7	9.4	3	8.2	4	6.7
A1 forehead w/ face-masked	LPS	a*	8.3	20.4	9.3	7.7	6.7	6.8	7.7	12.3	8	14.1	7.7	8.3	11	9	5.6	15.1	7	5	3.8	7.1
A2 forehead w/ face-masked	LPS	a*	5.9	8.1	1.7	8.2	4	1.8	6.7	4.4	9.3	16.2	13.2	5.6	9	12	9.2	7.6	1.9	12.2	0.6	14.3
Gaussian distributions for healthy and sick faces were estimated from the mean and standard deviation of spectral measurements of cheek and forehead provided by Henderson et al (2017):
	CIE a*
	Mean	SD
Healthy	13.4	1.5
Sick	11.7	1.6

[truncated: 4 more sheets: SI FIgure 1, SI Figure 2, SI Figure 3, SI Figure 4]
